# Supplementary material for: METTL7B Is Required for Cancer Cell Proliferation and Tumorigenesis in Non-Small Cell Lung Cancer
Source: Front Pharmacol. 2020 Feb 28;11:178. doi: 10.3389/fphar.2020.00178 (PMC7059849; doi:10.3389/fphar.2020.00178)
Supplement: Supplementary Table S2 — Differentially expressed genes from microarray in shMETTL7B-A549 compared with shCTRL-A549 cells. [file Table_2.xlsx]

## Sheet: Different Gene
Entrez	Gene Symbol	Gene Title	4554-1	4554-2	4554-3	4553-1	4553-2	4553-3	Fold Change	logFC	absolute FC	Regulation	P-value	FDR
23022	PALLD	palladin, cytoskeletal associated protein	9.91485	9.86245	9.84958	9.25222	9.06834	9.31685	1.58354	0.663157	1.58354	up	6.14856e-08	1.93988e-06
56605	ERO1B	endoplasmic reticulum oxidoreductase beta	6.77795	6.87179	6.87991	6.21539	6.23126	6.19473	1.54695	0.629423	1.54695	up	7.00355e-07	1.29255e-05
26009	ZZZ3	zinc finger, ZZ-type containing 3	8.84994	8.86739	8.90053	8.15804	8.22758	8.21654	1.59317	0.6719	1.59317	up	3.19227e-09	2.08026e-07
80830	APOL6	apolipoprotein L, 6	5.07593	5.35582	3.84962	4.03485	3.90508	3.70744	1.83783	0.878	1.83783	up	0.00983587	0.0309539
376267	RAB15	RAB15, member RAS oncogene family	8.48531	8.44369	8.35509	7.66882	7.70014	7.78871	1.63445	0.708807	1.63445	up	1.94413e-08	7.98302e-07
5412	UBL3	ubiquitin like 3	8.54093	8.51282	8.55459	7.77516	7.98997	8.00935	1.52762	0.611287	1.52762	up	4.18705e-07	8.64254e-06
1983	EIF5	eukaryotic translation initiation factor 5	7.55554	7.51536	7.52845	5.25596	5.4821	5.60094	4.248	2.08678	4.248	up	1.70447e-11	4.42763e-09
7403	KDM6A	lysine (K)-specific demethylase 6A	7.4649	7.44246	7.60655	6.80119	6.76725	6.88116	1.61116	0.688103	1.61116	up	2.13558e-07	5.09324e-06
725	C4BPB	complement component 4 binding protein, beta	4.96129	5.02273	5.09397	4.2231	4.34049	4.29547	1.66976	0.739643	1.66976	up	3.42071e-06	4.59369e-05
81631	MAP1LC3B	microtubule associated protein 1 light chain 3 beta	10.7456	10.6863	10.5801	9.71388	9.95282	9.85064	1.77963	0.831573	1.77963	up	6.42364e-09	3.42965e-07
6450	SH3BGR	SH3 domain binding glutamate-rich protein	6.6974	6.99028	6.7105	5.90608	6.09191	5.92213	1.77279	0.82602	1.77279	up	1.21435e-06	1.99579e-05
64089	SNX16	sorting nexin 16	4.83582	4.93466	4.9395	3.44299	3.50403	3.94564	2.4157	1.27244	2.4157	up	4.20921e-07	8.67004e-06
128153	SPATA17	spermatogenesis associated 17	5.01005	5.04563	5.30603	4.33181	3.58375	4.06625	2.18349	1.12663	2.18349	up	1.59726e-05	0.000158556
10457	GPNMB	glycoprotein (transmembrane) nmb	5.62967	5.70952	5.75375	4.52403	4.16536	4.87919	2.25759	1.17479	2.25759	up	3.62871e-06	4.80322e-05
353091	RAET1G	retinoic acid early transcript 1G	4.58307	4.75812	4.62562	4.02727	3.80441	4.31262	1.52362	0.607503	1.52362	up	0.000431993	0.0023283
4300	MLLT3	myeloid/lymphoid or mixed-lineage leukemia; translocated to, 3	7.52131	7.35096	7.45215	6.74715	6.74715	6.84974	1.58022	0.660127	1.58022	up	3.42439e-07	7.40694e-06
55916	NXT2	nuclear transport factor 2-like export factor 2	6.73674	6.82356	6.98631	5.56274	5.38856	5.75434	2.42893	1.28032	2.42893	up	2.62545e-08	1.00027e-06
27314	RAB30	RAB30, member RAS oncogene family	6.30788	6.24077	6.47241	5.45322	5.46369	5.41849	1.85989	0.89522	1.85989	up	1.7274e-07	4.30809e-06
8710	SERPINB7	serpin peptidase inhibitor, clade B (ovalbumin), member 7	4.84269	4.67128	4.51582	4.06607	3.80687	4.2129	1.56698	0.647983	1.56698	up	0.000222196	0.00135631
4487	MSX1	msh homeobox 1	8.09583	8.06622	8.04207	7.41544	7.19133	7.14923	1.76057	0.81604	1.76057	up	5.82744e-08	1.85948e-06
90390	MED30	mediator complex subunit 30	7.246	7.14841	7.34318	6.4454	6.15945	6.67106	1.76609	0.82056	1.76609	up	6.99748e-06	8.17309e-05
1577	CYP3A5	cytochrome P450, family 3, subfamily A, polypeptide 5	4.92399	4.98343	5.28657	4.11144	3.77055	4.53043	1.90157	0.92719	1.90157	up	0.000124513	0.000842671
27145	FILIP1	filamin A interacting protein 1	4.15647	4.06144	4.0893	3.58748	3.15064	3.64925	1.55827	0.639947	1.55827	up	0.000353185	0.00197707
51365	PLA1A	phospholipase A1 member A	8.10176	7.99101	8.03054	6.5061	6.29122	6.54675	3.01693	1.59308	3.01693	up	5.21727e-11	9.62133e-09
6801	STRN	striatin	4.70429	4.87071	4.8762	4.14012	4.02337	4.33712	1.56938	0.650197	1.56938	up	5.79749e-05	0.000450674
834	CASP1	caspase 1	6.12864	6.26765	6.07183	5.56065	5.39748	5.58129	1.56146	0.6429	1.56146	up	9.41108e-06	0.000104161
6672	SP100	SP100 nuclear antigen	6.31961	6.4288	6.33634	5.45646	5.35539	5.49656	1.89927	0.925447	1.89927	up	6.82862e-08	2.1137e-06
55088	CCDC186	coiled-coil domain containing 186	5.82783	5.53362	5.5356	5.02913	4.92098	5.19191	1.50005	0.58501	1.50005	up	0.000158423	0.00102535
105369264	LOC105369264	tyrosine-protein phosphatase non-receptor type 20	5.94369	5.78218	6.0037	4.96138	4.98019	5.25704	1.79459	0.843653	1.79459	up	3.05763e-06	4.19064e-05
64651	CSRNP1	cysteine-serine-rich nuclear protein 1	7.71592	7.79291	7.42626	7.09913	6.89074	6.99357	1.56977	0.65055	1.56977	up	1.09819e-05	0.000118119
29982	NRBF2	nuclear receptor binding factor 2	8.10766	8.22661	8.29432	7.54987	7.34538	7.66811	1.61151	0.68841	1.61151	up	1.46681e-06	2.32043e-05
6498	SKIL	SKI-like proto-oncogene	7.92528	8.14124	8.24047	6.88823	6.93059	7.06717	2.20432	1.14033	2.20432	up	7.06009e-09	3.64895e-07
101060211	CT45A7	cancer/testis antigen family 45, member A7	5.16234	5.25267	5.33042	4.5501	4.29547	4.75851	1.6401	0.713783	1.6401	up	5.8036e-05	0.00045097
55795	PCID2	PCI domain containing 2	9.17024	9.1882	9.23883	8.37482	8.38604	8.55223	1.69513	0.761393	1.69513	up	5.97404e-09	3.23224e-07
4883	NPR3	natriuretic peptide receptor 3	7.87637	7.77119	7.71085	6.87848	7.01572	6.96283	1.78237	0.833793	1.78237	up	1.8727e-08	7.76763e-07
57728	WDR19	WD repeat domain 19	6.89483	6.97703	7.05914	6.28335	5.99533	6.40093	1.68233	0.750463	1.68233	up	5.66175e-06	6.88945e-05
85416	ZIC5	Zic family member 5	8.3348	8.34063	8.31835	7.4231	7.37393	7.48413	1.87152	0.904207	1.87152	up	5.25784e-10	5.64393e-08
160418	TMTC3	transmembrane and tetratricopeptide repeat containing 3	8.18938	8.16598	8.04127	6.76813	6.70866	6.98622	2.48149	1.31121	2.48149	up	7.2116e-10	7.13531e-08
55124	PIWIL2	piwi-like RNA-mediated gene silencing 2	5.74647	5.93349	5.93349	4.24299	4.13	4.63352	2.89918	1.53565	2.89918	up	4.08303e-08	1.39341e-06
7718	ZNF165	zinc finger protein 165	4.98961	5.06607	4.97439	4.22729	4.03194	4.48587	1.69544	0.761657	1.69544	up	2.77322e-05	0.00024808
1977	EIF4E	eukaryotic translation initiation factor 4E	4.74075	4.49269	4.56174	3.7349	3.81427	3.01832	2.10803	1.0759	2.10803	up	5.50318e-05	0.000432416
51501	C11orf73	chromosome 11 open reading frame 73	5.9648	6.09108	6.01336	4.23386	4.30958	4.23246	3.39744	1.76445	3.39744	up	1.08903e-10	1.68414e-08
161253	REM2	RAS (RAD and GEM)-like GTP binding 2	5.51829	5.61445	5.52596	4.84806	4.89804	4.92034	1.58456	0.664087	1.58456	up	4.51165e-06	5.72593e-05
79772	MCTP1	multiple C2 domains, transmembrane 1	6.48235	6.57429	6.68085	5.89058	5.89741	5.95631	1.58491	0.664397	1.58491	up	1.65183e-06	2.5565e-05
57035	RSRP1	arginine/serine-rich protein 1	7.77299	7.81186	7.89503	7.00282	7.00991	7.19345	1.69103	0.7579	1.69103	up	8.30101e-08	2.45715e-06
23643	LY96	lymphocyte antigen 96	6.36228	6.50801	6.53567	4.8708	4.98014	5.05257	2.83003	1.50082	2.83003	up	8.05721e-10	7.63247e-08
196264	MPZL3	myelin protein zero-like 3	5.79329	6.02901	5.93167	5.29803	5.22723	4.99802	1.67431	0.743563	1.67431	up	9.41083e-06	0.000104161
29950	SERTAD1	SERTA domain containing 1	9.5668	9.53963	9.50336	8.2322	8.39093	8.27953	2.35497	1.23571	2.35497	up	7.81684e-12	2.41565e-09
796	CALCA	calcitonin-related polypeptide alpha	4.87241	4.88831	4.94959	4.06479	4.29547	4.15564	1.66033	0.73147	1.66033	up	6.61356e-06	7.80882e-05
11136	SLC7A9	solute carrier family 7 (amino acid transporter light chain, bo,+ system), member 9	6.375	6.41129	6.42295	5.5563	4.81756	5.19895	2.31682	1.21214	2.31682	up	2.24333e-06	3.25759e-05
118429	ANTXR2	anthrax toxin receptor 2	5.14888	5.24145	5.52104	4.30231	4.58925	4.68856	1.71366	0.777083	1.71366	up	4.68902e-05	0.000379215
8535	CBX4	chromobox 4	9.14355	9.11894	9.2405	8.41989	8.31082	8.62004	1.64423	0.717413	1.64423	up	2.27534e-07	5.34221e-06
5016	OVGP1	oviductal glycoprotein 1	4.14182	4.11687	4.10117	3.58402	3.09848	3.80174	1.54243	0.625207	1.54243	up	0.00138196	0.00607266
55617	TASP1	taspase 1	7.53598	7.6289	7.74834	7.03146	6.74582	7.09066	1.6041	0.68176	1.6041	up	5.72809e-06	6.94871e-05
130872	AHSA2	AHA1, activator of heat shock 90kDa protein ATPase homolog 2 (yeast)	8.2773	8.26241	8.36836	7.29121	7.4545	7.74608	1.74766	0.805427	1.74766	up	1.46282e-06	2.31506e-05
6347	CCL2	chemokine (C-C motif) ligand 2	8.73171	8.73038	8.65746	7.45488	7.62985	7.61338	2.20454	1.14048	2.20454	up	1.3354e-10	1.96527e-08
8242	KDM5C	lysine (K)-specific demethylase 5C	6.29077	6.38008	6.4115	5.79006	5.58995	5.89378	1.51872	0.602853	1.51872	up	2.21445e-05	0.000206808
7422	VEGFA	vascular endothelial growth factor A	10.3234	10.3128	10.4635	9.72184	9.59272	9.75888	1.59708	0.675437	1.59708	up	1.87911e-08	7.78601e-07
80328	ULBP2	UL16 binding protein 2	4.58307	4.75812	4.62562	4.02727	3.80441	4.31262	1.52362	0.607503	1.52362	up	0.000431993	0.0023283
10818	FRS2	fibroblast growth factor receptor substrate 2	7.07458	7.12426	7.1527	6.01027	6.15351	6.41938	1.89578	0.922793	1.89578	up	4.30475e-07	8.84364e-06
147339	C18orf25	chromosome 18 open reading frame 25	4.75878	4.91994	5.04764	4.32021	4.15715	4.09018	1.64673	0.719607	1.64673	up	2.18679e-05	0.000205001
10675	CSPG5	chondroitin sulfate proteoglycan 5 (neuroglycan C)	4.89003	5.01048	5.29371	4.30062	4.07929	3.97485	1.92717	0.946487	1.92717	up	6.15899e-06	7.38252e-05
54883	CWC25	CWC25 spliceosome-associated protein homolog	7.44397	7.46862	7.56192	6.88901	6.654	6.9545	1.57899	0.659	1.57899	up	2.45054e-06	3.49026e-05
94031	HTRA3	HtrA serine peptidase 3	6.21567	6.27533	6.19046	5.57469	5.05314	5.53436	1.78975	0.839757	1.78975	up	1.81279e-05	0.000175949
400566	C17orf97	chromosome 17 open reading frame 97	6.26828	6.4135	6.46963	5.44846	5.63748	5.53962	1.79247	0.84195	1.79247	up	4.56236e-07	9.19967e-06
9839	ZEB2	zinc finger E-box binding homeobox 2	5.6553	5.60771	5.87202	4.98348	4.90775	5.31233	1.56246	0.643823	1.56246	up	0.000136488	0.000907755
54980	C2orf42	chromosome 2 open reading frame 42	8.55985	8.47724	8.60047	7.7855	7.73834	7.88285	1.67438	0.743623	1.67438	up	1.21903e-08	5.52927e-07
1389	CREBL2	cAMP responsive element binding protein-like 2	8.07481	8.11129	8.1321	7.45086	7.43755	7.52924	1.55134	0.633517	1.55134	up	3.78364e-08	1.31674e-06
84085	FBXO30	F-box protein 30	9.104	9.07455	9.08513	8.32915	8.37835	8.40926	1.64221	0.71564	1.64221	up	1.0063e-09	8.8428e-08
64792	IFT22	intraflagellar transport 22	8.23918	8.17164	8.15582	7.54346	7.52424	7.59219	1.55357	0.635583	1.55357	up	3.01143e-08	1.11383e-06
23660	ZKSCAN5	zinc finger with KRAB and SCAN domains 5	4.75716	4.78714	5.22978	4.38968	4.35186	4.15647	1.54259	0.625357	1.54259	up	0.000444769	0.00238668
727	C5	complement component 5	7.89583	7.9287	7.95009	6.91362	7.02569	6.95831	1.94396	0.959	1.94396	up	8.04156e-10	7.63247e-08
26256	CABYR	calcium binding tyrosine-(Y)-phosphorylation regulated	8.31032	8.29605	8.43739	7.54702	7.70075	7.60781	1.65794	0.729393	1.65794	up	3.34375e-08	1.20277e-06
102157402	AK6	adenylate kinase 6	8.48659	8.49388	8.51511	7.60938	7.67151	7.75317	1.76603	0.820507	1.76603	up	1.87235e-09	1.40355e-07
1031	CDKN2C	cyclin-dependent kinase inhibitor 2C (p18, inhibits CDK4)	5.32041	5.22568	5.17057	4.02631	4.02479	4.04043	2.31077	1.20838	2.31077	up	1.44899e-08	6.32406e-07
7673	ZNF222	zinc finger protein 222	7.72053	7.80487	7.83551	6.23516	6.26238	6.44238	2.77726	1.47366	2.77726	up	8.63869e-11	1.3738e-08
54575	UGT1A10	UDP glucuronosyltransferase 1 family, polypeptide A10	5.82768	5.87998	5.93859	5.31782	4.9344	5.38617	1.59029	0.669287	1.59029	up	7.58347e-05	0.00056246
5228	PGF	placental growth factor	7.99896	7.9974	7.98634	6.24514	6.2029	6.28667	3.36202	1.74933	3.36202	up	9.87231e-13	5.78783e-10
285636	C5orf51	chromosome 5 open reading frame 51	9.14667	9.15091	9.11758	8.52744	8.51485	8.58223	1.51244	0.59688	1.51244	up	6.06651e-09	3.27325e-07
3778	KCNMA1	potassium channel, calcium activated large conductance subfamily M alpha, member 1	4.15034	4.26024	4.42357	3.365	3.48975	3.71066	1.68909	0.756247	1.68909	up	3.25483e-05	0.000283593
10286	BCAS2	breast carcinoma amplified sequence 2	9.75447	9.72629	9.73502	8.44089	8.66318	8.54008	2.28239	1.19054	2.28239	up	3.33894e-11	7.12792e-09
8013	NR4A3	nuclear receptor subfamily 4 group A member 3	5.13955	5.18565	5.35885	4.59352	4.51962	4.5541	1.59358	0.67227	1.59358	up	1.15532e-05	0.000123284
102724101	TP53TG3E	TP53 target 3 family member E	7.18599	7.25545	7.28441	6.53802	6.46974	6.53413	1.65633	0.727987	1.65633	up	6.92959e-08	2.13653e-06
1390	CREM	cAMP responsive element modulator	4.79007	5.02556	5.02104	4.08214	4.37539	4.19417	1.65671	0.728323	1.65671	up	2.41219e-05	0.000221387
185	AGTR1	angiotensin II receptor, type 1	6.59982	6.83367	6.82895	5.91785	5.61504	6.01035	1.87436	0.9064	1.87436	up	1.90706e-06	2.86022e-05
51307	FAM53C	family with sequence similarity 53 member C	9.845	9.82852	9.83339	8.7411	8.50739	8.74357	2.25264	1.17162	2.25264	up	1.2712e-10	1.8962e-08
4850	CNOT4	CCR4-NOT transcription complex subunit 4	6.3693	6.29717	6.30731	5.66891	5.51531	5.84141	1.5685	0.649383	1.5685	up	1.18113e-05	0.000125425
102723631	CT45A10	cancer/testis antigen family 45, member A10	5.16234	5.25267	5.33042	4.5501	4.29547	4.75851	1.6401	0.713783	1.6401	up	5.8036e-05	0.00045097
116442	RAB39B	RAB39B, member RAS oncogene family	7.71543	7.77982	7.89254	6.82389	6.85992	7.10387	1.82349	0.866703	1.82349	up	1.30102e-07	3.46703e-06
7844	RNF103	ring finger protein 103	10.4964	10.4572	10.4201	9.74178	9.7042	9.72045	1.66529	0.735773	1.66529	up	8.06032e-11	1.31373e-08
256302	NATD1	N-acetyltransferase domain containing 1	7.56757	7.73153	7.7476	7.03768	7.04742	7.12989	1.52686	0.61057	1.52686	up	6.32411e-07	1.1913e-05
29068	ZBTB44	zinc finger and BTB domain containing 44	6.72024	6.69156	6.67751	5.96363	5.88887	6.2493	1.58283	0.662503	1.58283	up	1.0922e-05	0.000117635
57820	CCNB1IP1	cyclin B1 interacting protein 1, E3 ubiquitin protein ligase	5.78035	5.66481	5.64638	5.04352	4.91541	5.07819	1.60749	0.684807	1.60749	up	5.29577e-06	6.52708e-05
64412	GZF1	GDNF-inducible zinc finger protein 1	5.90888	5.84442	5.99235	5.07665	4.99623	5.19481	1.77275	0.825987	1.77275	up	7.73909e-07	1.39895e-05
84059	ADGRV1	adhesion G protein-coupled receptor V1	5.50279	5.50477	5.41678	4.6589	4.78734	4.91122	1.61212	0.68896	1.61212	up	9.27712e-06	0.000102939
9262	STK17B	serine/threonine kinase 17b	4.72723	4.92165	5.18797	4.23336	4.09721	4.25431	1.68256	0.750657	1.68256	up	4.17034e-05	0.00034443
83473	KATNAL2	katanin p60 subunit A-like 2	5.48242	5.66541	5.76049	4.88485	4.97269	4.92652	1.63364	0.708087	1.63364	up	7.5748e-06	8.70503e-05
10346	TRIM22	tripartite motif containing 22	5.46157	5.36844	5.57316	4.34222	4.16426	4.5168	2.18348	1.12663	2.18348	up	2.3869e-07	5.55434e-06
653404	FOXD4L6	forkhead box D4-like 6	6.66911	6.75463	6.85915	6.07584	6.19529	6.23465	1.50772	0.59237	1.50772	up	5.84738e-06	7.06724e-05
441519	CT45A3	cancer/testis antigen family 45, member A3	5.16234	5.25267	5.33042	4.5501	4.29547	4.75851	1.6401	0.713783	1.6401	up	5.8036e-05	0.00045097
168374	ZNF92	zinc finger protein 92	6.91608	6.92482	6.99142	5.9648	5.72485	6.15527	1.99419	0.9958	1.99419	up	2.9959e-07	6.63727e-06
11276	SYNRG	synergin, gamma	7.29007	7.39886	7.48055	6.65905	6.55712	6.74114	1.66716	0.73739	1.66716	up	2.83537e-07	6.35693e-06
9510	ADAMTS1	ADAM metallopeptidase with thrombospondin type 1 motif 1	5.14122	5.0849	5.30532	4.38557	4.30989	4.16149	1.8551	0.891497	1.8551	up	1.43164e-06	2.27396e-05
55853	IDI2-AS1	IDI2 antisense RNA 1	5.62164	6.02445	5.94682	5.14251	5.0599	5.3307	1.60949	0.6866	1.60949	up	6.74456e-05	0.000510652
10158	PDZK1IP1	PDZK1 interacting protein 1	8.09465	8.12117	8.1684	7.20495	7.32418	7.31896	1.79673	0.845377	1.79673	up	3.03695e-09	2.00154e-07
2012	EMP1	epithelial membrane protein 1	4.76511	4.79691	4.87873	3.9487	3.85007	4.15647	1.77584	0.828503	1.77584	up	4.11604e-06	5.30788e-05
10561	IFI44	interferon induced protein 44	5.39906	5.31896	5.52738	4.721	4.7353	4.88768	1.55165	0.633807	1.55165	up	2.31754e-05	0.000214448
53833	IL20RB	interleukin 20 receptor beta subunit	7.3513	7.3251	7.34495	6.71137	6.66624	6.78548	1.53626	0.61942	1.53626	up	2.78196e-07	6.25893e-06
129025	ZNF280A	zinc finger protein 280A	6.99641	7.07137	7.07372	5.65365	5.55605	5.62287	2.70628	1.43631	2.70628	up	1.1161e-10	1.71252e-08
80318	GKAP1	G kinase anchoring protein 1	9.1386	9.21989	9.17226	8.39147	8.46959	8.49128	1.6542	0.726137	1.6542	up	1.7398e-09	1.32185e-07
113612	CYP2U1	cytochrome P450, family 2, subfamily U, polypeptide 1	5.12768	5.03292	5.26604	4.23459	3.78134	4.35021	2.02815	1.02017	2.02815	up	8.46349e-06	9.54482e-05
27289	RND1	Rho family GTPase 1	6.99725	7.06927	6.89003	5.92728	5.83178	6.05868	2.06518	1.04627	2.06518	up	2.11393e-08	8.52819e-07
9044	BTAF1	B-TFIID TATA-box binding protein associated factor 1	8.03635	8.07575	8.01288	7.46612	7.42882	7.42869	1.51619	0.60045	1.51619	up	4.93513e-08	1.61409e-06
65986	ZBTB10	zinc finger and BTB domain containing 10	4.85174	4.71739	4.29434	3.77546	3.98876	4.13934	1.57277	0.653303	1.57277	up	0.000721603	0.00355195
23548	TTC33	tetratricopeptide repeat domain 33	6.78708	6.80372	6.75465	6.00608	6.39855	5.95951	1.58056	0.660437	1.58056	up	3.57654e-05	0.000305804
5274	SERPINI1	serpin peptidase inhibitor, clade I (neuroserpin), member 1	5.55857	5.59353	5.70335	5.01478	4.62652	4.73515	1.77317	0.826333	1.77317	up	6.21933e-06	7.43484e-05
56160	NSMCE3	NSE3 homolog, SMC5-SMC6 complex component	10.5125	10.4803	10.53	9.67138	9.81098	9.77414	1.68815	0.75544	1.68815	up	3.48548e-10	4.27176e-08
8542	APOL1	apolipoprotein L1	6.29176	6.26955	6.31465	5.57984	5.66483	5.54731	1.6185	0.69466	1.6185	up	8.98913e-07	1.5721e-05
54577	UGT1A7	UDP glucuronosyltransferase 1 family, polypeptide A7	5.82768	5.87998	5.93859	5.31782	4.9344	5.38617	1.59029	0.669287	1.59029	up	7.58347e-05	0.00056246
1644	DDC	dopa decarboxylase	5.9455	5.98216	5.81507	5.08131	4.69354	4.96095	2.0032	1.00231	2.0032	up	7.56671e-07	1.37348e-05
2055	CLN8	ceroid-lipofuscinosis, neuronal 8	6.56577	6.71602	6.84736	5.7879	5.93765	6.1284	1.69161	0.7584	1.69161	up	6.17493e-06	7.39035e-05
79600	TCTN1	tectonic family member 1	7.62783	7.6677	7.73212	7.02909	6.89702	7.11861	1.58115	0.660977	1.58115	up	4.11786e-07	8.52659e-06
54971	BANP	BTG3 associated nuclear protein	5.63491	5.55058	5.64455	4.70772	5.04178	5.06331	1.59373	0.67241	1.59373	up	3.78008e-05	0.00032021
54600	UGT1A9	UDP glucuronosyltransferase 1 family, polypeptide A9	5.82768	5.87998	5.93859	5.31782	4.9344	5.38617	1.59029	0.669287	1.59029	up	7.58347e-05	0.00056246
53918	PELO	pelota homolog (Drosophila)	9.66287	9.63564	9.6223	8.99443	8.98363	9.11788	1.52445	0.60829	1.52445	up	1.05743e-08	4.96249e-07
3841	KPNA5	karyopherin alpha 5 (importin alpha 6)	4.79509	4.68351	4.71182	3.75457	4.00988	4.32839	1.6236	0.699193	1.6236	up	0.000187631	0.0011813
29948	OSGIN1	oxidative stress induced growth inhibitor 1	9.9032	9.82843	9.8037	8.92638	8.96362	8.88848	1.89074	0.91895	1.89074	up	4.32991e-11	8.3372e-09
308	ANXA5	annexin A5	6.83153	6.89025	7.02405	6.27222	6.13883	6.07196	1.68678	0.754273	1.68678	up	6.24064e-07	1.17965e-05
29979	UBQLN1	ubiquilin 1	8.45503	8.388	8.3763	7.71969	7.77411	7.87216	1.53452	0.61779	1.53452	up	7.80703e-08	2.35711e-06
154064	RAET1L	retinoic acid early transcript 1L	4.58307	4.75812	4.62562	4.02727	3.80441	4.31262	1.52362	0.607503	1.52362	up	0.000431993	0.0023283
115004	MB21D1	Mab-21 domain containing 1	6.81963	6.75753	6.70677	5.51853	5.45483	5.50114	2.4113	1.26981	2.4113	up	7.29858e-10	7.20322e-08
9531	BAG3	BCL2 associated athanogene 3	11.1007	11.0846	11.1355	9.01933	8.98188	9.0985	4.20962	2.07369	4.20962	up	1.1939e-15	2.75861e-12
56603	CYP26B1	cytochrome P450, family 26, subfamily B, polypeptide 1	8.56979	8.62733	8.75206	7.69798	7.70182	7.83039	1.87427	0.90633	1.87427	up	3.25192e-09	2.08499e-07
133746	JMY	junction mediating and regulatory protein, p53 cofactor	5.98177	5.96404	5.95205	5.13453	5.18981	5.25687	1.70789	0.772217	1.70789	up	5.46807e-07	1.06382e-05
10808	HSPH1	heat shock protein family H (Hsp110) member 1	10.3656	10.2562	10.2114	8.15874	8.16969	8.24269	4.24974	2.08737	4.24974	up	1.2771e-14	2.18107e-11
3329	HSPD1	heat shock protein family D (Hsp60) member 1	7.27651	7.25515	7.43915	6.29549	6.17384	6.38285	2.05558	1.03954	2.05558	up	1.30693e-08	5.85361e-07
728911	CT45A2	cancer/testis antigen family 45, member A2	5.16234	5.25267	5.33042	4.5501	4.29547	4.75851	1.6401	0.713783	1.6401	up	5.8036e-05	0.00045097
2921	CXCL3	chemokine (C-X-C motif) ligand 3	9.3252	9.40902	9.40114	8.65602	8.5974	8.72599	1.64564	0.71865	1.64564	up	2.58022e-09	1.77809e-07
51382	ATP6V1D	ATPase, H+ transporting, lysosomal 34kDa, V1 subunit D	8.50195	8.56981	8.63067	7.67659	7.1964	7.89375	1.9705	0.978563	1.9705	up	6.41263e-06	7.61681e-05
54658	UGT1A1	UDP glucuronosyltransferase 1 family, polypeptide A1	5.82768	5.87998	5.93859	5.31782	4.9344	5.38617	1.59029	0.669287	1.59029	up	7.58347e-05	0.00056246
64081	PBLD	phenazine biosynthesis-like protein domain containing	6.23793	6.35292	6.29995	5.68603	5.45409	5.79764	1.57027	0.651013	1.57027	up	1.72748e-05	0.0001693
5901	RAN	RAN, member RAS oncogene family	10.0962	10.0649	10.1154	9.44168	9.47518	9.5208	1.52939	0.61296	1.52939	up	1.26963e-09	1.03252e-07
3300	DNAJB2	DnaJ heat shock protein family (Hsp40) member B2	7.90498	7.97073	7.93937	7.29459	7.45268	7.24684	1.52308	0.60699	1.52308	up	4.6467e-07	9.34095e-06
23426	GRIP1	glutamate receptor interacting protein 1	5.97282	5.83282	6.0502	5.26753	4.99239	5.46502	1.63614	0.7103	1.63614	up	5.36537e-05	0.000423197
10150	MBNL2	muscleblind-like splicing regulator 2	6.55536	6.65421	6.41591	5.61787	5.73477	5.95537	1.70822	0.77249	1.70822	up	4.54369e-06	5.75452e-05
8793	TNFRSF10D	tumor necrosis factor receptor superfamily member 10d, decoy with truncated death domain	9.26235	9.24162	9.25242	8.21092	8.40609	8.34087	1.90903	0.932837	1.90903	up	4.56593e-10	5.09601e-08
79635	CCDC121	coiled-coil domain containing 121	5.53099	5.53099	5.82819	4.69961	4.47419	4.9038	1.91524	0.937523	1.91524	up	6.20432e-06	7.42326e-05
138639	PTPDC1	protein tyrosine phosphatase domain containing 1	7.74834	7.82311	7.83466	6.54366	6.55167	6.77772	2.26214	1.17769	2.26214	up	1.4173e-09	1.11566e-07
3641	INSL4	insulin like 4	8.80053	8.82298	8.81888	7.96309	8.1273	7.95617	1.73942	0.79861	1.73942	up	3.97538e-09	2.38682e-07
79720	VPS37B	vacuolar protein sorting 37 homolog B (S. cerevisiae)	9.26035	9.25426	9.33522	8.23978	8.23995	8.26162	2.05076	1.03616	2.05076	up	1.40718e-11	3.83847e-09
27286	SRPX2	sushi-repeat containing protein, X-linked 2	6.30208	6.5124	6.48581	5.59346	5.75585	5.74929	1.66313	0.733897	1.66313	up	1.94088e-06	2.90319e-05
100996517	LOC100996517	vesicle-trafficking protein SEC22b-like	7.10034	7.17294	7.17117	6.5039	6.36163	6.66796	1.55508	0.636987	1.55508	up	3.81171e-06	4.99247e-05
58528	RRAGD	Ras-related GTP binding D	8.68248	8.63307	8.7201	7.99156	7.98707	8.1515	1.55312	0.635173	1.55312	up	7.22832e-08	2.21128e-06
10693	CCT6B	chaperonin containing TCP1, subunit 6B (zeta 2)	6.77371	6.64867	6.7896	6.09123	6.10315	6.17399	1.53107	0.614537	1.53107	up	1.89127e-06	2.84633e-05
10912	GADD45G	growth arrest and DNA damage inducible gamma	6.98389	7.09163	7.12185	4.57904	4.96168	4.55477	5.15972	2.36729	5.15972	up	4.94392e-11	9.24263e-09
345757	FAM174A	family with sequence similarity 174 member A	6.17688	6.20211	6.31211	5.63876	5.48359	5.7626	1.51787	0.60205	1.51787	up	2.15146e-05	0.000202272
64332	NFKBIZ	nuclear factor of kappa light polypeptide gene enhancer in B-cells inhibitor, zeta	9.90591	9.9427	9.95712	9.2473	9.11064	9.24823	1.66231	0.733187	1.66231	up	1.30587e-09	1.05544e-07
91147	TMEM67	transmembrane protein 67	4.5751	4.58108	4.69851	3.91477	3.73049	3.73139	1.77278	0.826013	1.77278	up	2.46231e-06	3.50306e-05
102723680	CT45A9	cancer/testis antigen family 45, member A9	5.16234	5.25267	5.33042	4.5501	4.29547	4.75851	1.6401	0.713783	1.6401	up	5.8036e-05	0.00045097
9615	GDA	guanine deaminase	5.60986	5.63608	5.73129	4.65317	4.47975	4.98318	1.93685	0.95371	1.93685	up	4.07943e-06	5.26932e-05
221662	RBM24	RNA binding motif protein 24	7.30122	7.41855	7.23481	6.46889	6.40962	6.72674	1.72084	0.78311	1.72084	up	1.0597e-06	1.79263e-05
79647	AKIRIN1	akirin 1	7.27838	7.3012	7.49712	6.72002	6.61651	6.73891	1.58786	0.667087	1.58786	up	9.42544e-07	1.62882e-05
26031	OSBPL3	oxysterol binding protein like 3	8.36389	8.31232	8.40505	7.42478	7.45498	7.4507	1.8881	0.916933	1.8881	up	3.51085e-10	4.27176e-08
23462	HEY1	hes-related family bHLH transcription factor with YRPW motif 1	6.50497	6.55162	6.43709	4.77337	4.59542	5.12442	3.17515	1.66682	3.17515	up	8.72133e-09	4.26087e-07
26136	TES	testin LIM domain protein	10.6443	10.639	10.633	10.0569	9.94879	10.0405	1.54048	0.623383	1.54048	up	9.23069e-10	8.40907e-08
84656	GLYR1	glyoxylate reductase 1 homolog (Arabidopsis)	11.7286	11.7391	11.7741	10.9654	11.0974	11.1524	1.59722	0.675563	1.59722	up	2.09019e-09	1.52416e-07
312	ANXA13	annexin A13	5.90881	5.96093	5.92655	5.3197	5.32041	5.08741	1.61283	0.68959	1.61283	up	5.74323e-06	6.96278e-05
53630	BCO1	beta-carotene oxygenase 1	4.49435	4.13669	4.63622	3.71982	3.77635	3.63239	1.6391	0.7129	1.6391	up	0.000113136	0.000777548
8394	PIP5K1A	phosphatidylinositol-4-phosphate 5-kinase, type I, alpha	8.59354	8.7287	8.62071	8.07797	7.94812	8.08548	1.52675	0.61046	1.52675	up	1.24316e-07	3.3409e-06
201456	FBXO15	F-box protein 15	5.31297	5.60737	5.39859	4.53712	4.6331	4.87769	1.68998	0.757007	1.68998	up	2.30808e-05	0.000213673
4520	MTF1	metal-regulatory transcription factor 1	4.60335	4.92224	4.94868	3.71613	4.65736	4.01711	1.61839	0.694557	1.61839	up	0.00372755	0.0138065
57162	PELI1	pellino E3 ubiquitin protein ligase 1	5.84832	5.74776	6.12843	4.32919	3.94425	4.87914	2.87583	1.52398	2.87583	up	3.3995e-06	4.56851e-05
79098	C1orf116	chromosome 1 open reading frame 116	5.43561	5.36713	5.55646	4.00571	4.03891	4.10695	2.64367	1.40254	2.64367	up	3.76238e-09	2.30197e-07
132851	SPATA4	spermatogenesis associated 4	4.93511	4.62598	4.55949	3.6451	4.27533	3.65009	1.80253	0.85002	1.80253	up	0.000231321	0.00140285
257236	CCDC96	coiled-coil domain containing 96	4.89257	4.71728	4.9605	4.47245	3.8632	4.29547	1.56527	0.64641	1.56527	up	0.000683404	0.00339885
333	APLP1	amyloid beta (A4) precursor-like protein 1	8.14991	8.13198	8.20639	7.54451	7.58161	7.50566	1.53563	0.618833	1.53563	up	3.97676e-08	1.36784e-06
55151	TMEM38B	transmembrane protein 38B	9.28704	9.22805	9.34974	8.19546	8.0842	8.29858	2.13692	1.09553	2.13692	up	2.30257e-10	3.03507e-08
540	ATP7B	ATPase, Cu++ transporting, beta polypeptide	6.23936	6.45643	6.55649	5.6406	5.39841	5.80508	1.7444	0.80273	1.7444	up	1.19584e-05	0.000126679
158067	AK8	adenylate kinase 8	5.84197	5.84542	5.86931	5.15821	4.96352	4.92165	1.78729	0.837773	1.78729	up	7.63369e-07	1.38435e-05
25876	SPEF1	sperm flagellar 1	5.47794	5.45294	5.90172	4.57291	5.22849	5.00835	1.5958	0.674283	1.5958	up	0.00127052	0.00565701
56204	FAM214A	family with sequence similarity 214 member A	7.62822	7.65194	7.62712	6.91318	6.64639	6.99971	1.72031	0.782667	1.72031	up	5.85953e-07	1.12714e-05
9245	GCNT3	glucosaminyl (N-acetyl) transferase 3, mucin type	11.9098	11.8848	11.8914	11.1122	11.1281	11.1251	1.70944	0.77352	1.70944	up	2.30245e-12	1.01618e-09
9314	KLF4	Kruppel-like factor 4 (gut)	9.63352	9.69538	9.69264	8.39037	8.36456	8.55191	2.35909	1.23823	2.35909	up	1.78072e-11	4.52573e-09
10950	BTG3	BTG family member 3	9.86102	9.9555	9.88028	9.1949	9.28515	9.27248	1.56709	0.64809	1.56709	up	2.62252e-09	1.80092e-07
23234	DNAJC9	DnaJ heat shock protein family (Hsp40) member C9	4.88001	4.26478	4.47699	4.04754	3.90138	3.78841	1.54558	0.62815	1.54558	up	0.000922641	0.00433711
9892	SNAP91	synaptosome associated protein 91kDa	4.46838	4.86456	4.6968	4.00674	3.94425	4.00787	1.61361	0.690293	1.61361	up	4.65333e-05	0.00037726
100529097	RPL36A-HNRNPH2	RPL36A-HNRNPH2 readthrough	9.83869	9.88482	10.042	9.2008	9.16407	9.37393	1.59725	0.675587	1.59725	up	1.41958e-07	3.70767e-06
1604	CD55	CD55 molecule, decay accelerating factor for complement (Cromer blood group)	10.5974	10.6458	10.7484	9.91433	9.9385	10.0495	1.62051	0.696447	1.62051	up	4.40189e-09	2.56919e-07
6310	ATXN1	ataxin 1	6.3051	6.34502	6.29368	5.28647	4.98874	5.38794	2.13398	1.09355	2.13398	up	1.74839e-07	4.34388e-06
6286	S100P	S100 calcium binding protein P	10.8307	10.8226	10.7999	10.0157	10.016	10.0216	1.74103	0.79994	1.74103	up	7.44045e-12	2.4035e-09
166929	SGMS2	sphingomyelin synthase 2	4.05747	4.14152	4.31555	3.30975	2.79893	3.71769	1.86097	0.896057	1.86097	up	0.000388702	0.00213751
3429	IFI27	interferon, alpha-inducible protein 27	6.67613	6.66946	6.84173	6.20877	5.92561	6.12727	1.56037	0.64189	1.56037	up	9.51878e-06	0.000105116
100996716	LOC100996716	vesicle-trafficking protein SEC22b-like	7.10034	7.17294	7.17117	6.5039	6.36163	6.66796	1.55508	0.636987	1.55508	up	3.81171e-06	4.99247e-05
154743	C7orf60	chromosome 7 open reading frame 60	8.052	8.1222	8.12186	7.3571	7.43391	7.51466	1.58388	0.663463	1.58388	up	6.1626e-08	1.94194e-06
54682	MANSC1	MANSC domain containing 1	6.96337	7.07926	7.21629	6.48044	6.32571	6.682	1.50551	0.590257	1.50551	up	4.31149e-05	0.0003543
25911	DPCD	deleted in primary ciliary dyskinesia homolog (mouse)	8.29792	8.32988	8.32438	7.25439	7.27992	7.33242	2.03988	1.02848	2.03988	up	9.90659e-11	1.55652e-08
285605	DTWD2	DTW domain containing 2	4.58863	4.72864	4.96669	4.12659	3.78417	4.57904	1.51367	0.598053	1.51367	up	0.00450372	0.016144
1959	EGR2	early growth response 2	8.07524	8.15674	8.13245	4.84971	4.51962	4.88102	10.3486	3.37136	10.3486	up	1.46137e-13	1.33495e-10
51271	UBAP1	ubiquitin associated protein 1	9.07975	9.05165	9.05397	8.38277	8.51088	8.41606	1.54245	0.62522	1.54245	up	1.14309e-08	5.2762e-07
83591	THAP2	THAP domain containing, apoptosis associated protein 2	5.14045	5.34552	5.43766	3.51955	3.86583	4.22088	2.71156	1.43912	2.71156	up	7.53533e-07	1.37095e-05
2013	EMP2	epithelial membrane protein 2	6.03249	6.03935	6.32564	5.53924	5.41167	5.41189	1.60017	0.678227	1.60017	up	1.35904e-05	0.00013987
81610	FAM83D	family with sequence similarity 83 member D	7.97247	7.88882	7.92644	6.66314	6.78975	6.75296	2.2878	1.19396	2.2878	up	1.20677e-10	1.83728e-08
3303	HSPA1A	heat shock protein family A (Hsp70) member 1A	13.0981	13.1055	13.1477	11.5392	11.3646	11.6494	3.03011	1.59937	3.03011	up	1.50365e-12	7.57225e-10
56648	EIF5A2	eukaryotic translation initiation factor 5A2	4.63118	4.43167	4.70832	4.14688	3.48975	4.0647	1.61322	0.689947	1.61322	up	0.000850495	0.00405529
5343	PLGLB1	plasminogen-like B1	5.44062	5.32024	5.35142	4.87768	4.33302	4.48173	1.7491	0.806617	1.7491	up	3.84696e-05	0.000324682
3920	LAMP2	lysosomal-associated membrane protein 2	6.91401	7.27141	7.24336	6.47305	6.35116	6.58563	1.59436	0.67298	1.59436	up	1.64483e-05	0.000162416
55076	TMEM45A	transmembrane protein 45A	5.83708	5.68144	5.86006	4.45569	4.54702	4.51171	2.44198	1.28805	2.44198	up	6.49283e-09	3.45287e-07
102723655	LOC102723655	TP53-target gene 3 protein	7.18599	7.25545	7.28441	6.53802	6.46974	6.53413	1.65633	0.727987	1.65633	up	6.92959e-08	2.13653e-06
153222	CREBRF	CREB3 regulatory factor	8.21092	8.2625	8.24191	7.10429	6.93821	7.13366	2.26533	1.17972	2.26533	up	2.14959e-10	2.87978e-08
11159	RABL2A	RAB, member of RAS oncogene family-like 2A	7.82739	7.89458	8.00378	7.20013	7.05242	7.35277	1.63219	0.70681	1.63219	up	8.93738e-07	1.56584e-05
1121	CHM	choroideremia (Rab escort protein 1)	5.36217	5.63251	6.01758	4.88376	4.50484	5.1569	1.76817	0.822253	1.76817	up	0.000509552	0.00267333
3078	CFHR1	complement factor H-related 1	7.86927	7.86729	7.90278	7.00599	7.14422	7.09719	1.73786	0.797313	1.73786	up	8.22594e-09	4.08588e-07
6016	RIT1	Ras-like without CAAX 1	7.88855	7.92467	7.92995	6.56992	6.30157	6.60758	2.67839	1.42137	2.67839	up	4.28126e-10	4.92064e-08
10982	MAPRE2	microtubule associated protein RP/EB family member 2	5.89378	5.86531	5.95917	5.2883	5.02003	5.57217	1.529	0.612587	1.529	up	0.000282333	0.00165495
3298	HSF2	heat shock transcription factor 2	5.44614	5.43641	5.32041	4.80559	4.60859	5.01596	1.50623	0.59094	1.50623	up	0.000162263	0.00104675
130271	PLEKHH2	pleckstrin homology, MyTH4 and FERM domain containing H2	7.60637	7.65209	7.7427	6.98722	6.92497	7.11856	1.57659	0.656803	1.57659	up	4.10284e-07	8.49999e-06
100133091	LOC100133091	uncharacterized LOC100133091	6.62332	6.58561	6.71024	6.08395	5.88899	6.16172	1.5103	0.594837	1.5103	up	1.31804e-05	0.000136459
56171	DNAH7	dynein, axonemal, heavy chain 7	4.71767	4.66724	4.84613	3.82044	3.55334	3.63965	2.10313	1.07254	2.10313	up	2.85394e-07	6.38581e-06
541465	CT45A6	cancer/testis antigen family 45, member A6	5.16234	5.25267	5.33042	4.5501	4.29547	4.75851	1.6401	0.713783	1.6401	up	5.8036e-05	0.00045097
26471	NUPR1	nuclear protein 1, transcriptional regulator	10.666	10.6455	10.5749	9.87184	9.9726	9.87165	1.65113	0.723453	1.65113	up	4.66676e-10	5.19292e-08
92565	FANK1	fibronectin type III and ankyrin repeat domains 1	6.65647	6.74094	6.56271	5.50663	5.46052	5.60556	2.18728	1.12914	2.18728	up	8.14948e-09	4.07785e-07
644890	MEIG1	meiosis/spermiogenesis associated 1	4.35021	4.67353	4.71789	3.9057	3.75013	3.94184	1.64109	0.714653	1.64109	up	5.17623e-05	0.000411001
93166	PRDM6	PR domain containing 6	4.95284	4.69456	5.01912	4.00571	3.85054	3.55003	2.12395	1.08675	2.12395	up	2.53469e-06	3.58525e-05
201973	PRIMPOL	primase and DNA directed polymerase	7.17037	7.1644	7.20191	6.66937	6.46375	6.62462	1.50836	0.59298	1.50836	up	1.90271e-06	2.85768e-05
64220	STRA6	stimulated by retinoic acid 6	8.74253	8.72008	8.68931	7.98839	8.15179	7.97478	1.60101	0.678987	1.60101	up	3.18438e-08	1.1614e-06
56180	MOSPD1	motile sperm domain containing 1	7.53235	7.59227	7.48174	6.64688	7.00127	7.0714	1.54642	0.628937	1.54642	up	2.49346e-05	0.000227404
3821	KLRC1	killer cell lectin-like receptor subfamily C, member 1	5.58355	5.62837	5.76485	4.93293	4.80808	4.92625	1.70508	0.769837	1.70508	up	1.90154e-06	2.8574e-05
3311	HSPA7	heat shock protein family A (Hsp70) member 7	12.1673	12.1959	12.1744	8.41059	8.43941	8.40892	13.544	3.75958	13.544	up	9.8218e-20	3.858e-15
401494	HACD4	3-hydroxyacyl-CoA dehydratase 4	5.86887	6.05226	5.89782	5.16134	5.00824	5.4654	1.65633	0.72799	1.65633	up	3.6126e-05	0.000308351
101927562	LOC101927562	putative uncharacterized protein C11orf81	6.42058	6.49651	6.4418	5.54597	5.81483	5.65222	1.71946	0.781957	1.71946	up	8.75404e-07	1.5399e-05
64410	KLHL25	kelch like family member 25	6.50694	6.40611	6.54366	5.9648	5.73004	5.40961	1.722	0.784087	1.722	up	2.55548e-05	0.000231502
11030	RBPMS	RNA binding protein with multiple splicing	8.38172	8.48015	8.52803	7.47633	7.51121	7.53356	1.94028	0.956267	1.94028	up	4.81611e-10	5.29907e-08
339210	C17orf67	chromosome 17 open reading frame 67	6.06345	6.19439	6.17485	4.4014	4.51594	5.07893	2.78718	1.47881	2.78718	up	3.24238e-07	7.0953e-06
23179	RGL1	ral guanine nucleotide dissociation stimulator-like 1	7.10567	7.01068	7.13515	6.49723	6.42466	6.45925	1.54056	0.623453	1.54056	up	5.96064e-07	1.14009e-05
9537	TP53I11	tumor protein p53 inducible protein 11	6.45707	6.49845	6.55023	5.80049	5.43807	6.08759	1.65466	0.726533	1.65466	up	0.000116952	0.000799353
3188	HNRNPH2	heterogeneous nuclear ribonucleoprotein H2 (H')	9.83869	9.88482	10.042	9.2008	9.16407	9.37393	1.59725	0.675587	1.59725	up	1.41958e-07	3.70767e-06
10963	STIP1	stress induced phosphoprotein 1	10.3679	10.2834	10.3051	9.47079	9.61352	9.52236	1.721	0.78325	1.721	up	4.46139e-10	5.05024e-08
54495	TMX3	thioredoxin-related transmembrane protein 3	7.63843	7.71115	7.76523	6.93398	6.74384	6.98483	1.76221	0.817387	1.76221	up	8.16485e-08	2.43221e-06
11108	PRDM4	PR domain containing 4	8.38903	8.16167	8.33099	7.53796	7.77615	7.59461	1.57752	0.657657	1.57752	up	1.17524e-06	1.94372e-05
638	BIK	BCL2-interacting killer	6.01319	5.86332	5.97887	5.45256	5.27896	5.35607	1.50448	0.589263	1.50448	up	1.75073e-05	0.000170962
3885	KRT34	keratin 34, type I	6.7852	6.96739	6.94202	6.2472	6.2638	6.25884	1.56005	0.64159	1.56005	up	1.11634e-06	1.86357e-05
83943	IMMP2L	inner mitochondrial membrane peptidase subunit 2	8.67745	8.73915	8.85005	8.07659	8.08349	8.29901	1.51837	0.60252	1.51837	up	9.85134e-07	1.68537e-05
8812	CCNK	cyclin K	9.20894	9.26307	9.28996	8.6916	8.53641	8.74378	1.51228	0.596727	1.51228	up	1.28681e-07	3.44084e-06
5801	PTPRR	protein tyrosine phosphatase, receptor type, R	4.4089	4.49455	4.50077	3.71922	3.39338	3.53302	1.8915	0.919533	1.8915	up	1.82361e-06	2.76462e-05
122553	TRAPPC6B	trafficking protein particle complex 6B	8.29181	8.35582	8.30689	7.83255	7.43348	7.86717	1.5232	0.607107	1.5232	up	2.84122e-05	0.00025324
160857	CCDC122	coiled-coil domain containing 122	3.83825	3.96777	4.25646	3.4029	3.06609	3.65836	1.56379	0.645043	1.56379	up	0.00119692	0.00538793
2537	IFI6	interferon, alpha-inducible protein 6	8.15319	8.2075	8.06239	7.36443	7.3295	7.35765	1.72967	0.7905	1.72967	up	5.78429e-09	3.16004e-07
122616	C14orf79	chromosome 14 open reading frame 79	6.68639	6.67176	6.76062	6.17079	5.99434	6.16599	1.5114	0.595883	1.5114	up	4.30863e-06	5.50765e-05
6018	RLF	rearranged L-myc fusion	6.32063	6.3686	6.17454	5.61617	5.35249	5.59324	1.70207	0.76729	1.70207	up	3.07962e-06	4.21433e-05
80117	ARL14	ADP-ribosylation factor like GTPase 14	6.55649	6.61206	6.62976	4.79374	4.42402	5.22462	3.44693	1.78531	3.44693	up	7.07496e-08	2.17113e-06
5563	PRKAA2	protein kinase, AMP-activated, alpha 2 catalytic subunit	6.40764	6.74314	6.56515	5.62076	5.52223	5.57392	1.99955	0.999673	1.99955	up	1.38258e-07	3.63504e-06
10049	DNAJB6	DnaJ heat shock protein family (Hsp40) member B6	9.1751	9.2233	9.25126	7.49779	7.29647	7.6936	3.29573	1.7206	3.29573	up	5.73444e-11	1.02101e-08
58476	TP53INP2	tumor protein p53 inducible nuclear protein 2	7.79116	7.74403	7.72332	6.98657	7.01734	7.0092	1.68001	0.748467	1.68001	up	9.59612e-09	4.57414e-07
9456	HOMER1	homer scaffolding protein 1	6.851	6.98546	7.01001	6.08876	6.17178	6.40488	1.65521	0.727017	1.65521	up	2.76734e-06	3.85328e-05
100862697	ERVK3-2	endogenous retrovirus group K3, member 2	4.48844	4.39475	4.49052	3.42923	3.96541	3.99895	1.58013	0.66004	1.58013	up	0.000521138	0.00271911
4179	CD46	CD46 molecule, complement regulatory protein	7.98878	7.94314	7.83358	7.25723	7.21366	7.43827	1.53558	0.61878	1.53558	up	1.1487e-06	1.90947e-05
339745	SPOPL	speckle type POZ protein like	7.27144	7.26459	7.29737	6.05897	6.19531	6.30602	2.13027	1.09103	2.13027	up	4.62141e-09	2.65782e-07
55601	DDX60	DEAD (Asp-Glu-Ala-Asp) box polypeptide 60	6.57174	6.4825	6.65798	5.89624	5.88018	5.81495	1.63235	0.70695	1.63235	up	7.69188e-07	1.39298e-05
8915	BCL10	B-cell CLL/lymphoma 10	7.56254	7.51367	7.47164	6.32539	6.19493	6.52835	2.2445	1.16639	2.2445	up	7.25485e-09	3.72998e-07
64843	ISL2	ISL LIM homeobox 2	7.45989	7.46537	7.42894	6.7916	6.59664	6.74579	1.67024	0.740057	1.67024	up	1.02752e-07	2.92259e-06
201229	LYRM9	LYR motif containing 9	7.99381	8.0701	7.98691	7.2814	7.18856	7.29587	1.69544	0.761663	1.69544	up	1.04882e-08	4.92795e-07
81558	FAM117A	family with sequence similarity 117 member A	6.29558	6.22369	6.30025	5.4283	4.88408	5.34512	2.07629	1.05401	2.07629	up	2.03131e-06	3.01485e-05
6095	RORA	RAR-related orphan receptor A	4.70148	4.51519	4.73655	3.86922	3.5547	4.02045	1.78544	0.836283	1.78544	up	2.37579e-05	0.000218602
65117	RSRC2	arginine/serine-rich coiled-coil 2	9.9229	9.89812	9.84621	8.66463	8.63212	8.83211	2.26491	1.17946	2.26491	up	3.56808e-11	7.41557e-09
253782	CERS6	ceramide synthase 6	5.74481	5.80252	5.57825	4.81387	4.85272	5.17905	1.69347	0.75998	1.69347	up	1.87262e-05	0.00018033
3696	ITGB8	integrin beta 8	6.43635	6.4573	6.66767	5.86391	5.72853	5.92432	1.60383	0.68152	1.60383	up	5.1212e-06	6.34977e-05
58492	ZNF77	zinc finger protein 77	7.64615	7.57134	7.61673	5.88416	5.72098	6.01874	3.3329	1.73678	3.3329	up	4.96485e-11	9.24263e-09
3052	HCCS	holocytochrome c synthase	8.29677	8.26502	8.30329	7.12271	7.23193	7.09295	2.20253	1.13916	2.20253	up	8.98547e-11	1.42318e-08
3759	KCNJ2	potassium channel, inwardly rectifying subfamily J, member 2	6.20871	6.24726	6.16041	5.21766	5.36693	5.35759	1.85498	0.8914	1.85498	up	1.33676e-07	3.53328e-06
2877	GPX2	glutathione peroxidase 2	11.0923	11.0657	11.0404	10.1178	10.149	10.0933	1.9267	0.946133	1.9267	up	1.71256e-12	8.10475e-10
4824	NKX3-1	NK3 homeobox 1	7.96615	7.97837	7.95823	7.01744	7.04961	7.04575	1.90525	0.929983	1.90525	up	4.56669e-10	5.09601e-08
30061	SLC40A1	solute carrier family 40 (iron-regulated transporter), member 1	7.36741	7.35718	7.4699	6.52236	6.41296	6.63359	1.83425	0.875193	1.83425	up	3.93307e-08	1.35637e-06
22911	WDR47	WD repeat domain 47	6.68595	6.61822	6.6084	6.05329	5.75638	6.33685	1.50387	0.588683	1.50387	up	0.000322243	0.00183578
90637	ZFAND2A	zinc finger, AN1-type domain 2A	11.4513	11.3903	11.3967	9.84908	9.96946	9.98436	2.78651	1.47846	2.78651	up	1.0309e-13	1.01234e-10
8743	TNFSF10	tumor necrosis factor superfamily member 10	4.28319	4.39897	4.4393	3.70127	3.7013	3.64182	1.61592	0.692357	1.61592	up	9.89358e-06	0.000108402
5824	PEX19	peroxisomal biogenesis factor 19	6.98631	7.08701	6.96459	6.2392	6.28212	6.32474	1.65935	0.730617	1.65935	up	1.50514e-07	3.87939e-06
205860	TRIML2	tripartite motif family like 2	9.91061	9.88546	9.73519	8.39009	8.56628	8.57601	2.51919	1.33296	2.51919	up	3.89702e-11	7.8222e-09
8649	LAMTOR3	late endosomal/lysosomal adaptor, MAPK and MTOR activator 3	9.15248	9.09927	9.05105	8.27383	8.26581	8.30933	1.76289	0.817943	1.76289	up	3.51268e-10	4.27176e-08
79774	GRTP1	growth hormone regulated TBC protein 1	5.54853	5.55	5.58688	4.54981	4.42108	5.00585	1.86981	0.90289	1.86981	up	1.77444e-05	0.000172738
29965	CDIP1	cell death-inducing p53 target 1	6.39421	6.45882	6.48736	5.75932	5.93241	5.88467	1.50316	0.587997	1.50316	up	6.27861e-06	7.49054e-05
55195	C14orf105	chromosome 14 open reading frame 105	4.25601	4.41427	4.27197	3.76349	3.83569	3.44908	1.54899	0.63133	1.54899	up	0.000165562	0.00106506
100529241	HSPE1-MOB4	HSPE1-MOB4 readthrough	9.1588	9.17808	9.13243	7.8869	7.91	8.02649	2.3219	1.21531	2.3219	up	1.05738e-11	3.03167e-09
4084	MXD1	MAX dimerization protein 1	8.90315	8.8798	8.95053	6.74314	6.91951	6.80681	4.2516	2.08801	4.2516	up	1.09746e-13	1.05047e-10
55145	THAP1	THAP domain containing, apoptosis associated protein 1	8.16691	8.11047	8.16619	7.2341	7.15748	7.22316	1.92245	0.942943	1.92245	up	4.52012e-10	5.07423e-08
7726	TRIM26	tripartite motif containing 26	7.65061	7.69737	7.77015	6.89508	6.9339	6.86497	1.75086	0.80806	1.75086	up	9.39121e-09	4.50411e-07
10605	PAIP1	poly(A) binding protein interacting protein 1	8.24371	8.30691	8.3404	7.24589	7.41426	7.49118	1.88326	0.91323	1.88326	up	8.61844e-09	4.23165e-07
120227	CYP2R1	cytochrome P450, family 2, subfamily R, polypeptide 1	8.07999	8.12716	8.07391	7.20827	7.20904	7.34392	1.78998	0.839943	1.78998	up	4.26802e-09	2.50221e-07
81848	SPRY4	sprouty RTK signaling antagonist 4	6.60367	6.77989	6.80769	5.76689	5.69064	5.6906	2.02003	1.01437	2.02003	up	2.30847e-08	9.04056e-07
55105	GPATCH2	G-patch domain containing 2	5.9735	6.24377	6.12112	5.17278	5.35024	5.44722	1.72834	0.789383	1.72834	up	4.11921e-06	5.30798e-05
6832	SUPV3L1	SUV3-like helicase	9.01621	8.95348	8.95824	8.11299	8.26853	8.36759	1.65436	0.726273	1.65436	up	4.55483e-08	1.51622e-06
26095	PTPN20	protein tyrosine phosphatase, non-receptor type 20	5.94369	5.78218	6.0037	4.96138	4.98019	5.25704	1.79459	0.843653	1.79459	up	3.05763e-06	4.19064e-05
4254	KITLG	KIT ligand	10.0534	10.0759	10.0711	9.36387	9.46967	9.35316	1.59244	0.671243	1.59244	up	1.1533e-09	9.70055e-08
3231	HOXD1	homeobox D1	4.4711	4.16786	4.4478	3.51876	3.64724	3.74899	1.65167	0.723923	1.65167	up	3.50659e-05	0.000300872
8653	DDX3Y	DEAD (Asp-Glu-Ala-Asp) box helicase 3, Y-linked	7.05935	6.90877	6.99691	6.35452	6.10549	6.62134	1.54531	0.627893	1.54531	up	8.89597e-05	0.00064034
7702	ZNF143	zinc finger protein 143	7.07911	7.02244	6.93635	6.2584	6.28187	6.4305	1.61221	0.689043	1.61221	up	6.99393e-07	1.29255e-05
999	CDH1	cadherin 1, type 1	8.64127	8.61595	8.64866	7.77131	7.89143	7.9627	1.69366	0.760147	1.69366	up	8.95613e-09	4.34854e-07
79602	ADIPOR2	adiponectin receptor 2	8.97147	9.01257	8.97054	8.30062	8.30379	8.29632	1.60727	0.684617	1.60727	up	1.25364e-09	1.02323e-07
64863	METTL4	methyltransferase like 4	5.318	5.146	5.14902	4.36643	4.66492	4.82112	1.50196	0.58685	1.50196	up	0.00034718	0.00195068
3081	HGD	homogentisate 1,2-dioxygenase	7.7176	7.62509	7.81778	6.0896	5.89742	6.31949	3.06946	1.61799	3.06946	up	1.13843e-09	9.61668e-08
84981	MIR22HG	MIR22 host gene	7.40336	7.41595	7.3621	5.58869	5.39091	5.66116	3.59722	1.84688	3.59722	up	2.72276e-11	6.14655e-09
728392	LOC728392	uncharacterized LOC728392	7.08998	7.10545	7.16192	6.43727	6.64068	6.46376	1.5212	0.605213	1.5212	up	2.06998e-06	3.05557e-05
85415	RHPN2	rhophilin, Rho GTPase binding protein 2	7.48133	7.39549	7.41773	6.62023	6.72938	6.8943	1.60608	0.683547	1.60608	up	8.42766e-07	1.49251e-05
871	SERPINH1	serpin peptidase inhibitor, clade H (heat shock protein 47), member 1, (collagen binding protein 1)	10.4079	10.4539	10.3772	9.32786	9.46752	9.44118	2.00114	1.00082	2.00114	up	2.43947e-11	5.60364e-09
80127	BBOF1	basal body orientation factor 1	6.12385	6.34485	6.27359	4.92448	5.33123	5.04894	2.21281	1.14588	2.21281	up	2.24117e-07	5.28409e-06
4133	MAP2	microtubule associated protein 2	6.60394	6.68913	6.80226	5.66203	5.67656	6.00018	1.89061	0.918853	1.89061	up	7.99809e-07	1.43585e-05
85403	EAF1	ELL associated factor 1	7.40649	7.4987	7.70168	6.77985	6.89572	7.11562	1.52122	0.605227	1.52122	up	2.99143e-05	0.000264469
220359	TIGD3	tigger transposable element derived 3	5.696	5.68679	5.75375	4.94212	4.8436	4.85673	1.77937	0.831363	1.77937	up	3.84274e-07	8.11866e-06
2353	FOS	FBJ murine osteosarcoma viral oncogene homolog	9.74512	9.73798	9.80109	5.87523	5.95896	6.0622	13.8896	3.79593	13.8896	up	1.00052e-16	5.61433e-13
102724364	LOC102724364	vesicle-trafficking protein SEC22b-like	7.10034	7.17294	7.17117	6.5039	6.36163	6.66796	1.55508	0.636987	1.55508	up	3.81171e-06	4.99247e-05
6880	TAF9	TATA-box binding protein associated factor 9	8.48659	8.49388	8.51511	7.60938	7.67151	7.75317	1.76603	0.820507	1.76603	up	1.87235e-09	1.40355e-07
283537	SLC46A3	solute carrier family 46, member 3	7.71261	7.60772	7.59712	7.07109	6.89768	7.02559	1.55944	0.64103	1.55944	up	3.93421e-07	8.24631e-06
50640	PNPLA8	patatin like phospholipase domain containing 8	8.564	8.60649	8.77794	7.91712	7.94565	8.1534	1.56275	0.644087	1.56275	up	1.10067e-06	1.84367e-05
26118	WSB1	WD repeat and SOCS box containing 1	9.54463	9.48662	9.36751	8.69323	8.66025	8.77077	1.69134	0.75817	1.69134	up	4.97358e-09	2.81908e-07
2298	FOXD4	forkhead box D4	6.66911	6.75463	6.85915	6.07584	6.19529	6.23465	1.50772	0.59237	1.50772	up	5.84738e-06	7.06724e-05
9554	SEC22B	SEC22 homolog B, vesicle trafficking protein (gene/pseudogene)	7.10034	7.17294	7.17117	6.5039	6.36163	6.66796	1.55508	0.636987	1.55508	up	3.81171e-06	4.99247e-05
54664	TMEM106B	transmembrane protein 106B	6.72178	6.9125	7.15219	6.36266	5.99282	6.52778	1.5523	0.634403	1.5523	up	0.000429393	0.0023162
79071	ELOVL6	ELOVL fatty acid elongase 6	6.01027	6.06423	6.07836	5.17957	5.51363	5.50048	1.5725	0.65306	1.5725	up	2.59292e-05	0.000234623
3099	HK2	hexokinase 2	6.76563	6.55688	6.75977	6.14371	5.8789	6.16278	1.55003	0.632297	1.55003	up	2.0103e-05	0.000191244
2624	GATA2	GATA binding protein 2	6.05916	6.06745	6.21702	5.0293	5.12672	4.90926	2.13285	1.09278	2.13285	up	4.60349e-08	1.52853e-06
167227	DCP2	decapping mRNA 2	7.17292	7.1948	7.25633	6.69643	6.37332	6.67548	1.54357	0.626273	1.54357	up	9.01262e-06	0.000100401
729355	TP53TG3B	TP53 target 3B	7.18599	7.25545	7.28441	6.53802	6.46974	6.53413	1.65633	0.727987	1.65633	up	6.92959e-08	2.13653e-06
5170	PDPK1	3-phosphoinositide dependent protein kinase 1	8.51387	8.59157	8.54382	7.75345	7.54446	7.77507	1.81348	0.85876	1.81348	up	1.16548e-08	5.32327e-07
360	AQP3	aquaporin 3 (Gill blood group)	5.58698	5.72922	5.50414	4.96052	4.66221	5.10232	1.62274	0.69843	1.62274	up	6.41952e-05	0.000490964
27067	STAU2	staufen double-stranded RNA binding protein 2	5.04517	5.1532	5.40563	3.63877	3.8512	4.09477	2.53108	1.33975	2.53108	up	2.86815e-07	6.40847e-06
5507	PPP1R3C	protein phosphatase 1 regulatory subunit 3C	8.44341	8.46335	8.61621	7.51536	7.42441	7.56592	2.008	1.00576	2.008	up	1.19774e-09	9.98881e-08
26994	RNF11	ring finger protein 11	6.77854	6.92826	6.62991	6.05495	5.96509	6.42834	1.54697	0.629443	1.54697	up	0.000149732	0.000978942
55334	SLC39A9	solute carrier family 39, member 9	5.50084	5.41562	5.44387	4.54339	4.4794	4.4934	1.92926	0.948047	1.92926	up	1.23407e-07	3.32487e-06
22889	KIAA0907	KIAA0907	9.58366	9.63745	9.64549	8.75598	8.88851	8.94829	1.69107	0.75794	1.69107	up	3.72684e-09	2.29452e-07
80823	BHLHB9	basic helix-loop-helix domain containing, class B, 9	6.47442	6.5645	6.55497	5.82183	5.93096	6.05273	1.51165	0.596123	1.51165	up	7.86888e-06	9.01399e-05
10537	UBD	ubiquitin D	5.36872	5.08498	5.3543	4.71427	4.48218	4.25599	1.72332	0.785187	1.72332	up	4.36614e-05	0.000358037
10194	TSHZ1	teashirt zinc finger homeobox 1	6.83265	6.75415	6.89119	6.21026	6.14982	6.21956	1.55055	0.632783	1.55055	up	9.60164e-07	1.65273e-05
25780	RASGRP3	RAS guanyl releasing protein 3 (calcium and DAG-regulated)	4.87334	5.02101	5.17016	4.03979	4.06817	3.87592	2.03761	1.02688	2.03761	up	5.2718e-07	1.03486e-05
171586	ABHD3	abhydrolase domain containing 3	8.29478	8.24456	8.15005	7.69006	7.54289	7.68681	1.50512	0.589877	1.50512	up	3.97957e-07	8.31919e-06
1827	RCAN1	regulator of calcineurin 1	8.87251	8.91372	8.84648	8.06798	8.03868	8.19864	1.71214	0.775803	1.71214	up	3.85829e-09	2.3507e-07
80763	SPX	spexin hormone	8.39413	8.50962	8.48636	7.67279	7.66831	7.85346	1.66077	0.73185	1.66077	up	4.53572e-08	1.51162e-06
4534	MTM1	myotubularin 1	6.71692	6.73171	6.74362	6.07694	6.01163	6.26765	1.52839	0.61201	1.52839	up	5.36797e-06	6.59743e-05
10447	FAM3C	family with sequence similarity 3 member C	7.42428	7.38222	7.57016	6.63168	6.76765	6.83556	1.64026	0.713923	1.64026	up	4.91812e-07	9.78146e-06
163590	TOR1AIP2	torsin A interacting protein 2	4.91531	5.03912	4.82309	3.98736	3.81313	4.02045	1.98004	0.985527	1.98004	up	5.33856e-07	1.0438e-05
1058	CENPA	centromere protein A	7.21576	7.26407	7.19412	6.65765	6.39434	6.86491	1.50075	0.585683	1.50075	up	6.76761e-05	0.000511805
100529067	SERF2-C15ORF63	SERF2-C15orf63 readthrough	5.22643	4.86319	5.19974	3.96993	4.25827	4.15647	1.95644	0.96823	1.95644	up	3.54865e-06	4.72598e-05
2669	GEM	GTP binding protein overexpressed in skeletal muscle	7.50918	7.57812	7.53641	5.91672	5.74536	6.09641	3.07746	1.62174	3.07746	up	2.50585e-10	3.23783e-08
9586	CREB5	cAMP responsive element binding protein 5	5.31216	5.35229	5.43619	4.00159	3.74969	4.2944	2.55204	1.35165	2.55204	up	1.82851e-07	4.50589e-06
84665	MYPN	myopalladin	6.92826	7.08733	7.12368	5.9376	5.38314	5.9052	2.46988	1.30444	2.46988	up	2.81844e-07	6.32618e-06
9929	JOSD1	Josephin domain containing 1	9.77691	9.79982	9.80326	9.06283	9.15908	9.10176	1.60819	0.68544	1.60819	up	6.54243e-10	6.62498e-08
4867	NPHP1	nephronophthisis 1 (juvenile)	5.71508	5.48341	5.49808	4.82759	4.82013	4.98014	1.6128	0.68957	1.6128	up	1.25488e-05	0.000131305
53340	SPA17	sperm autoantigenic protein 17	6.85587	6.83037	6.7856	6.15362	5.90632	6.28464	1.63477	0.709087	1.63477	up	5.41739e-06	6.6457e-05
114789	SLC25A25	solute carrier family 25 (mitochondrial carrier; phosphate carrier), member 25	7.69879	7.9826	7.90972	6.90875	6.73139	6.96337	1.99428	0.995867	1.99428	up	4.53718e-08	1.51162e-06
55521	TRIM36	tripartite motif containing 36	5.31712	5.53684	5.48324	4.2286	4.03567	4.34384	2.36695	1.24303	2.36695	up	6.85193e-08	2.11915e-06
49854	ZBTB21	zinc finger and BTB domain containing 21	6.4595	6.5084	6.61408	5.09253	4.8343	4.90741	2.99505	1.58258	2.99505	up	7.39821e-10	7.26813e-08
29074	MRPL18	mitochondrial ribosomal protein L18	10.5221	10.535	10.5003	9.11314	9.13455	9.22222	2.57125	1.36247	2.57125	up	1.86237e-13	1.52404e-10
2967	GTF2H3	general transcription factor IIH subunit 3	6.10868	6.32494	5.80748	5.49891	5.1595	5.38515	1.66153	0.732513	1.66153	up	9.99308e-05	0.000701194
28984	RGCC	regulator of cell cycle	6.2033	6.27739	6.09391	5.15077	5.06066	4.99896	2.17558	1.1214	2.17558	up	2.05551e-08	8.34094e-07
51601	LIPT1	lipoyltransferase 1	7.12261	7.1636	6.97288	6.24253	6.48248	6.56052	1.57773	0.657853	1.57773	up	7.98448e-06	9.11455e-05
54657	UGT1A4	UDP glucuronosyltransferase 1 family, polypeptide A4	5.82768	5.87998	5.93859	5.31782	4.9344	5.38617	1.59029	0.669287	1.59029	up	7.58347e-05	0.00056246
79899	PRR5L	proline rich 5 like	4.44765	4.66967	4.7181	3.94553	3.91731	4.1859	1.51106	0.59556	1.51106	up	0.000189535	0.00119215
352999	C6orf58	chromosome 6 open reading frame 58	6.94073	7.04509	7.01513	6.37836	6.26106	6.52972	1.5269	0.610603	1.5269	up	4.85366e-06	6.08917e-05
7352	UCP3	uncoupling protein 3 (mitochondrial, proton carrier)	5.25664	5.28388	5.42484	4.55153	4.23633	4.40194	1.89893	0.925187	1.89893	up	1.29761e-06	2.10273e-05
151050	KANSL1L	KAT8 regulatory NSL complex subunit 1 like	5.1467	5.32306	5.0856	4.49812	3.79133	4.25419	2.00542	1.00391	2.00542	up	2.7105e-05	0.00024369
441024	MTHFD2L	methylenetetrahydrofolate dehydrogenase (NADP+ dependent) 2-like	6.19166	6.20156	6.29345	5.39086	5.42594	5.60175	1.68885	0.75604	1.68885	up	1.25029e-06	2.04546e-05
54576	UGT1A8	UDP glucuronosyltransferase 1 family, polypeptide A8	5.82768	5.87998	5.93859	5.31782	4.9344	5.38617	1.59029	0.669287	1.59029	up	7.58347e-05	0.00056246
8702	B4GALT4	UDP-Gal:betaGlcNAc beta 1,4- galactosyltransferase, polypeptide 4	8.23351	8.28121	8.42225	7.51669	7.61245	7.63439	1.6523	0.72448	1.6523	up	4.90156e-08	1.60578e-06
138162	C9orf116	chromosome 9 open reading frame 116	8.02849	8.0007	8.04079	6.54763	6.43961	6.63066	2.79728	1.48403	2.79728	up	1.96352e-11	4.83046e-09
2633	GBP1	guanylate binding protein 1, interferon-inducible	4.28789	4.38891	4.20721	3.36595	3.72327	3.81078	1.58155	0.661337	1.58155	up	0.000177457	0.00112938
285381	DPH3	diphthamide biosynthesis 3	8.52666	8.61505	8.57954	7.93803	7.99285	7.96816	1.52351	0.607403	1.52351	up	2.0418e-08	8.31109e-07
3226	HOXC10	homeobox C10	6.0723	6.00992	6.11778	5.66203	5.3488	5.39993	1.51195	0.596413	1.51195	up	4.2182e-05	0.000347725
3087	HHEX	hematopoietically expressed homeobox	8.5541	8.51857	8.55379	7.68395	7.45381	7.77167	1.87342	0.905677	1.87342	up	2.50829e-08	9.62166e-07
23780	APOL2	apolipoprotein L, 2	6.29176	6.26955	6.31465	5.57984	5.66483	5.54731	1.6185	0.69466	1.6185	up	8.98913e-07	1.5721e-05
205717	USF3	upstream transcription factor family member 3	5.78938	5.52429	6.0189	5.20957	4.991	5.24076	1.54801	0.630413	1.54801	up	0.00024836	0.00148804
51585	PCF11	PCF11 cleavage and polyadenylation factor subunit	8.27406	8.35295	8.35781	6.92389	6.97446	7.19964	2.45481	1.29561	2.45481	up	4.05228e-10	4.76568e-08
27125	AFF4	AF4/FMR2 family member 4	6.34665	6.54753	6.41612	5.59384	5.59723	5.39687	1.87573	0.907453	1.87573	up	2.66366e-07	6.06543e-06
121512	FGD4	FYVE, RhoGEF and PH domain containing 4	6.19497	6.13487	6.24395	5.59614	5.3252	5.50061	1.64408	0.71728	1.64408	up	3.49107e-06	4.6679e-05
7539	ZFP37	ZFP37 zinc finger protein	5.10975	5.13151	5.37008	4.5501	4.16214	4.82402	1.61518	0.691693	1.61518	up	0.000530577	0.00275858
130752	MDH1B	malate dehydrogenase 1B	4.50884	4.71517	4.76589	3.53712	3.64518	3.65836	2.07017	1.04975	2.07017	up	2.96944e-07	6.58981e-06
10344	CCL26	chemokine (C-C motif) ligand 26	6.60563	6.44992	6.27222	5.81513	5.70518	5.83759	1.57639	0.656623	1.57639	up	1.25205e-05	0.000131113
9984	THOC1	THO complex 1	5.77925	6.0016	5.77643	5.35907	4.912	5.28142	1.58916	0.668263	1.58916	up	0.000118826	0.000809346
84230	LRRC8C	leucine-rich repeat containing 8 family member C	6.8704	6.95172	6.95769	6.21645	6.20229	6.16875	1.65953	0.730773	1.65953	up	1.19067e-07	3.25239e-06
3336	HSPE1	heat shock protein family E (Hsp10) member 1	9.1588	9.17808	9.13243	7.8869	7.91	8.02649	2.3219	1.21531	2.3219	up	1.05738e-11	3.03167e-09
22861	NLRP1	NLR family, pyrin domain containing 1	7.08998	7.10545	7.16192	6.43727	6.64068	6.46376	1.5212	0.605213	1.5212	up	2.06998e-06	3.05557e-05
29080	CCDC59	coiled-coil domain containing 59	5.20176	4.95449	4.95978	4.34935	4.55104	4.12608	1.62059	0.69652	1.62059	up	9.22907e-05	0.000659123
220074	LRTOMT	leucine rich transmembrane and O-methyltransferase domain containing	6.2408	6.27154	6.34399	5.48513	5.54875	5.4282	1.73879	0.798083	1.73879	up	2.83439e-07	6.35693e-06
140775	SMCR8	Smith-Magenis syndrome chromosome region, candidate 8	9.83841	9.8424	9.88185	9.15682	9.2267	9.22149	1.57194	0.65255	1.57194	up	8.45357e-10	7.86863e-08
102723713	LOC102723713	TP53-target gene 3 protein	7.18599	7.25545	7.28441	6.53802	6.46974	6.53413	1.65633	0.727987	1.65633	up	6.92959e-08	2.13653e-06
2243	FGA	fibrinogen alpha chain	6.27744	6.29304	6.2721	4.717	4.80292	5.20321	2.59036	1.37315	2.59036	up	5.62022e-08	1.80804e-06
350	APOH	apolipoprotein H (beta-2-glycoprotein I)	5.76227	5.69314	5.56726	5.07582	4.83168	4.72419	1.73748	0.796993	1.73748	up	7.13431e-06	8.30082e-05
2444	FRK	fyn-related Src family tyrosine kinase	5.43015	5.34354	5.66952	4.55075	4.14122	4.72591	2.01174	1.00844	2.01174	up	1.25885e-05	0.000131649
6879	TAF7	TATA-box binding protein associated factor 7	10.8264	10.8513	10.8426	10.1901	10.2156	10.2473	1.53944	0.622403	1.53944	up	1.92106e-10	2.66641e-08
9764	KIAA0513	KIAA0513	7.41138	7.50746	7.49285	6.84982	6.90441	6.74942	1.55403	0.636013	1.55403	up	3.56685e-07	7.64769e-06
54819	ZCCHC10	zinc finger, CCHC domain containing 10	6.36266	6.44988	6.71328	5.49808	5.48513	5.89379	1.84413	0.88294	1.84413	up	9.67387e-06	0.000106541
1164	CKS2	CDC28 protein kinase regulatory subunit 2	10.5462	10.619	10.5742	9.15574	9.32874	9.18931	2.55832	1.3552	2.55832	up	1.68479e-12	8.07055e-10
8320	EOMES	eomesodermin	5.02151	5.22062	5.18162	4.48331	4.4367	4.7064	1.51479	0.599113	1.51479	up	8.97259e-05	0.00064467
26040	SETBP1	SET binding protein 1	5.19342	5.18251	5.61748	4.20278	4.29547	4.70995	1.90317	0.928403	1.90317	up	4.32149e-05	0.000355048
722	C4BPA	complement component 4 binding protein, alpha	4.35592	4.39488	4.57064	3.61907	3.84085	3.69816	1.64846	0.72112	1.64846	up	1.72057e-05	0.000168792
5743	PTGS2	prostaglandin-endoperoxide synthase 2 (prostaglandin G/H synthase and cyclooxygenase)	10.3418	10.3942	10.4168	9.37132	9.43505	9.45296	1.95136	0.964483	1.95136	up	8.93126e-12	2.67801e-09
4973	OLR1	oxidized low density lipoprotein (lectin-like) receptor 1	7.37122	7.23764	7.2117	5.07021	5.04115	4.96745	4.74777	2.24725	4.74777	up	1.67062e-12	8.07055e-10
253943	YTHDF3	YTH N(6)-methyladenosine RNA binding protein 3	6.46924	6.36266	6.35317	5.77126	5.39086	5.94177	1.61746	0.693727	1.61746	up	8.55433e-05	0.000619609
286380	FOXD4L3	forkhead box D4-like 3	6.66911	6.75463	6.85915	6.07584	6.19529	6.23465	1.50772	0.59237	1.50772	up	5.84738e-06	7.06724e-05
130162	CLHC1	clathrin heavy chain linker domain containing 1	6.30206	6.40384	6.26962	5.52824	5.62432	5.94506	1.54324	0.625967	1.54324	up	6.40593e-05	0.000490115
8780	RIOK3	RIO kinase 3	9.27638	9.37442	9.36177	8.53173	8.78738	8.79561	1.55037	0.632617	1.55037	up	4.95343e-07	9.83158e-06
4803	NGF	nerve growth factor (beta polypeptide)	6.8517	6.97781	6.89536	5.87168	5.86192	6.00767	1.99244	0.994533	1.99244	up	1.39943e-08	6.1625e-07
122060	SLAIN1	SLAIN motif family member 1	5.24625	5.01121	5.09475	4.56597	4.46749	4.54762	1.50564	0.590377	1.50564	up	4.83898e-05	0.000389578
8521	GCM1	glial cells missing homolog 1 (Drosophila)	4.40516	4.34996	4.48816	3.60388	3.73401	3.62143	1.69504	0.76132	1.69504	up	4.29891e-06	5.50215e-05
23270	TSPYL4	TSPY-like 4	6.61919	6.79829	6.80907	5.83415	5.96095	5.93158	1.78174	0.83329	1.78174	up	1.99654e-07	4.81982e-06
9060	PAPSS2	3'-phosphoadenosine 5'-phosphosulfate synthase 2	7.55738	7.44182	7.60699	6.87833	6.80199	6.98802	1.56477	0.64595	1.56477	up	7.11306e-07	1.3099e-05
6424	SFRP4	secreted frizzled-related protein 4	5.9218	6.08217	6.16288	5.49053	4.98992	5.53815	1.64272	0.716083	1.64272	up	0.000163841	0.00105538
6788	STK3	serine/threonine kinase 3	7.52883	7.50884	7.65172	6.8009	6.79027	7.00884	1.62052	0.69646	1.62052	up	5.8819e-07	1.13089e-05
57157	PHTF2	putative homeodomain transcription factor 2	5.95682	5.98392	5.67697	5.07166	5.36555	5.29901	1.54453	0.627163	1.54453	up	9.14468e-05	0.000654048
221037	JMJD1C	jumonji domain containing 1C	8.70719	8.64974	8.68079	7.49074	7.55151	7.73181	2.12562	1.08789	2.12562	up	6.2351e-10	6.42821e-08
57393	TMEM27	transmembrane protein 27	4.77466	4.64143	4.9295	4.08193	3.63486	4.23249	1.73962	0.79877	1.73962	up	0.000129932	0.000872584
91687	CENPL	centromere protein L	5.77746	5.76168	6.07234	5.18377	4.96823	5.03385	1.75144	0.808543	1.75144	up	5.42897e-06	6.65574e-05
3662	IRF4	interferon regulatory factor 4	5.18185	5.21868	5.16828	4.44682	4.72819	4.2539	1.63955	0.7133	1.63955	up	5.31573e-05	0.000420305
84223	IQCG	IQ motif containing G	6.06662	5.95107	6.2008	5.04261	5.09577	5.08256	1.99887	0.999183	1.99887	up	9.54393e-08	2.74641e-06
440026	TMEM41B	transmembrane protein 41B	7.64834	7.58211	7.69899	6.93174	6.90469	7.14307	1.56915	0.64998	1.56915	up	9.84432e-07	1.6849e-05
8444	DYRK3	dual specificity tyrosine-(Y)-phosphorylation regulated kinase 3	8.20701	8.09892	8.21168	7.42995	7.33171	7.54002	1.66861	0.738643	1.66861	up	6.03498e-08	1.91327e-06
79853	TM4SF20	transmembrane 4 L six family member 20	6.95027	6.94939	6.91388	6.07947	6.01773	6.01773	1.86547	0.899537	1.86547	up	1.15975e-08	5.3182e-07
402778	IFITM10	interferon induced transmembrane protein 10	6.509	6.6924	6.67592	5.89378	5.85806	5.84709	1.69286	0.759463	1.69286	up	3.87641e-07	8.16904e-06
3320	HSP90AA1	heat shock protein 90kDa alpha family class A member 1	9.32722	9.34848	9.3281	8.18736	8.17272	8.13029	2.2519	1.17114	2.2519	up	2.20836e-12	9.8573e-10
55840	EAF2	ELL associated factor 2	6.18042	6.23961	6.12439	5.32041	5.64067	5.5358	1.60493	0.682513	1.60493	up	9.84116e-06	0.000107978
347744	C6orf52	chromosome 6 open reading frame 52	5.622	5.31116	5.61287	4.72864	4.95049	4.76166	1.62647	0.701747	1.62647	up	3.1481e-05	0.000276391
57532	NUFIP2	nuclear fragile X mental retardation protein interacting protein 2	5.8237	5.69318	5.50911	4.43286	4.88763	5.11161	1.82087	0.86463	1.82087	up	9.27482e-05	0.000661669
118491	CFAP70	cilia and flagella associated protein 70	4.78407	5.01495	5.1412	4.13751	3.7153	4.22416	1.9378	0.954417	1.9378	up	1.8381e-05	0.000177972
2710	GK	glycerol kinase	5.43376	5.2731	4.84052	4.39007	4.2338	4.40085	1.79115	0.840887	1.79115	up	5.0585e-05	0.000403612
285755	PPIL6	peptidylprolyl isomerase like 6	6.77941	6.78337	6.94987	5.59341	5.62764	5.77575	2.25316	1.17195	2.25316	up	6.72798e-09	3.52367e-07
374286	CDRT1	CMT1A duplicated region transcript 1	7.61023	7.43947	7.45891	6.41465	6.49651	6.21811	2.1832	1.12645	2.1832	up	9.64051e-09	4.58449e-07
7320	UBE2B	ubiquitin conjugating enzyme E2B	10.3876	10.2479	10.4094	9.52452	9.61023	9.64108	1.68924	0.756377	1.68924	up	2.31036e-09	1.62928e-07
55234	SMU1	smu-1 suppressor of mec-8 and unc-52 homolog (C. elegans)	5.23868	5.13471	5.24887	4.3311	4.58156	4.78126	1.56133	0.64278	1.56133	up	0.000120643	0.000819732
3725	JUN	jun proto-oncogene	9.97722	9.8716	10.0043	9.11572	8.92039	9.13431	1.85864	0.894247	1.85864	up	2.67201e-09	1.819e-07
102724127	TP53TG3F	TP53 target 3 family member F	7.18599	7.25545	7.28441	6.53802	6.46974	6.53413	1.65633	0.727987	1.65633	up	6.92959e-08	2.13653e-06
25798	BRI3	brain protein I3	6.20367	6.17377	6.25677	5.26984	5.49678	5.6111	1.68432	0.752163	1.68432	up	4.20199e-06	5.39569e-05
26512	INTS6	integrator complex subunit 6	6.00388	5.96791	5.44145	4.91446	5.057	4.98173	1.76543	0.820017	1.76543	up	5.13634e-05	0.000408495
10017	BCL2L10	BCL2-like 10 (apoptosis facilitator)	4.92218	4.81352	4.62923	3.87598	3.69611	4.27763	1.78807	0.838403	1.78807	up	7.1376e-05	0.000535763
3823	KLRC3	killer cell lectin-like receptor subfamily C, member 3	5.92667	6.05658	6.06034	5.52031	5.48386	5.26686	1.50614	0.590853	1.50614	up	3.28173e-05	0.000285633
25948	KBTBD2	kelch repeat and BTB (POZ) domain containing 2	6.86338	6.6766	6.50327	5.87545	6.20113	6.10555	1.53727	0.620373	1.53727	up	7.40166e-05	0.000551998
55851	PSENEN	presenilin enhancer gamma secretase subunit	10.5012	10.5485	10.5593	9.91927	9.90216	9.90083	1.54638	0.628897	1.54638	up	2.75845e-10	3.51791e-08
96764	TGS1	trimethylguanosine synthase 1	7.77109	7.79955	7.75817	7.15647	7.10969	7.19571	1.53934	0.622313	1.53934	up	7.44286e-08	2.26281e-06
84159	ARID5B	AT-rich interaction domain 5B	7.39658	7.3798	7.50047	6.48518	6.32825	6.67184	1.90597	0.930527	1.90597	up	1.213e-07	3.30421e-06
23769	FLRT1	fibronectin leucine rich transmembrane protein 1	6.35317	6.22402	6.25068	4.52393	5.0968	4.6899	2.83972	1.50575	2.83972	up	5.78238e-08	1.8481e-06
8876	VNN1	vanin 1	6.88008	6.86984	6.89292	6.16127	5.99984	6.09009	1.73774	0.797213	1.73774	up	8.85362e-08	2.58551e-06
10265	IRX5	iroquois homeobox 5	5.3507	5.40885	5.59821	4.43048	4.97433	4.83298	1.63202	0.706657	1.63202	up	0.000178832	0.00113644
221400	TDRD6	tudor domain containing 6	4.5674	4.26104	4.66071	3.47243	3.73153	3.74236	1.79952	0.84761	1.79952	up	1.94477e-05	0.000186001
79143	MBOAT7	membrane bound O-acyltransferase domain containing 7	6.52077	6.56921	6.54349	6.06655	6.04753	5.6866	1.52724	0.61093	1.52724	up	4.81356e-05	0.000387929
23645	PPP1R15A	protein phosphatase 1 regulatory subunit 15A	10.3351	10.2105	10.1996	9.31927	9.31357	9.31958	1.9065	0.930923	1.9065	up	4.08202e-11	8.01709e-09
288	ANK3	ankyrin 3, node of Ranvier (ankyrin G)	5.17182	5.58458	5.52843	4.44831	4.47949	4.66946	1.86071	0.895857	1.86071	up	7.07532e-06	8.24195e-05
9519	TBPL1	TATA-box binding protein like 1	9.36888	9.31495	9.28374	8.41415	8.57319	8.51398	1.76796	0.822083	1.76796	up	1.11183e-09	9.44051e-08
54806	AHI1	Abelson helper integration site 1	5.38725	5.29378	5.50362	4.74773	4.27072	4.92165	1.67968	0.748183	1.67968	up	0.000227582	0.00138447
84851	TRIM52	tripartite motif containing 52	5.00307	5.03211	4.77373	4.21971	3.91467	4.07442	1.82349	0.866703	1.82349	up	5.19416e-06	6.41392e-05
55791	LRIF1	ligand dependent nuclear receptor interacting factor 1	9.40179	9.5011	9.60994	7.86246	7.986	8.18394	2.81567	1.49348	2.81567	up	1.56643e-10	2.2456e-08
10717	AP4B1	adaptor-related protein complex 4, beta 1 subunit	6.39709	6.27671	6.27671	4.9776	5.15335	5.01325	2.40956	1.26877	2.40956	up	4.33265e-09	2.53631e-07
2744	GLS	glutaminase	8.9685	8.83907	8.89226	7.9358	7.7898	8.04871	1.96588	0.975173	1.96588	up	3.39149e-09	2.14867e-07
51454	GULP1	GULP, engulfment adaptor PTB domain containing 1	9.03285	9.04268	8.8842	8.13125	8.34093	8.30841	1.65448	0.72638	1.65448	up	7.26116e-08	2.2196e-06
56906	THAP10	THAP domain containing 10	8.55061	8.68047	8.70534	7.7434	7.61584	7.66984	1.95764	0.969113	1.95764	up	8.33909e-10	7.83635e-08
4674	NAP1L2	nucleosome assembly protein 1-like 2	7.68503	7.77305	7.7626	6.21207	6.1321	6.54959	2.71755	1.44231	2.71755	up	3.22379e-09	2.08065e-07
162989	DEDD2	death effector domain containing 2	10.0524	10.0843	10.0377	8.40415	8.46114	8.42538	3.09061	1.62789	3.09061	up	2.03381e-14	2.62477e-11
100532742	PIR-FIGF	PIR-FIGF readthrough	6.37844	6.0626	6.40743	5.24639	5.39646	5.37168	1.92472	0.944647	1.92472	up	7.79084e-07	1.40765e-05
64786	TBC1D15	TBC1 domain family member 15	9.42892	9.42179	9.32249	8.58198	8.90325	8.6857	1.58823	0.667423	1.58823	up	5.32176e-07	1.04112e-05
22948	CCT5	chaperonin containing TCP1, subunit 5 (epsilon)	6.67596	6.61486	6.86857	5.89378	5.66495	6.18576	1.74711	0.804967	1.74711	up	1.89755e-05	0.00018215
2651	GCNT2	glucosaminyl (N-acetyl) transferase 2, I-branching enzyme (I blood group)	7.11577	7.10598	7.07623	5.78897	5.5024	5.93806	2.56007	1.35618	2.56007	up	1.07506e-08	5.02718e-07
132720	C4orf32	chromosome 4 open reading frame 32	6.87661	6.90487	7.02407	6.15516	6.06942	6.26911	1.706	0.77062	1.706	up	3.29066e-07	7.17298e-06
114769	CARD16	caspase recruitment domain family member 16	6.12864	6.26765	6.07183	5.56065	5.39748	5.58129	1.56146	0.6429	1.56146	up	9.41108e-06	0.000104161
388799	FAM209B	family with sequence similarity 209 member B	6.0887	6.08236	6.18025	5.22452	5.56456	5.42303	1.63928	0.713067	1.63928	up	7.96842e-06	9.10942e-05
55041	PLEKHB2	pleckstrin homology domain containing B2	10.0298	9.98417	10.0698	8.79009	8.70084	8.81352	2.39457	1.25977	2.39457	up	1.63353e-12	8.02064e-10
1876	E2F6	E2F transcription factor 6	8.07315	8.12022	8.23549	7.33003	7.00396	7.46678	1.83532	0.87603	1.83532	up	1.07499e-06	1.81385e-05
760	CA2	carbonic anhydrase II	5.07885	5.02868	5.25707	3.75457	4.00069	3.82299	2.39847	1.26212	2.39847	up	4.92344e-08	1.61161e-06
90634	N4BP2L1	NEDD4 binding protein 2-like 1	5.28425	5.09191	5.28781	4.20148	4.10239	4.61328	1.88636	0.915607	1.88636	up	1.35209e-05	0.000139507
56243	KIAA1217	KIAA1217	6.1112	6.27168	6.33359	5.39934	5.3948	5.74929	1.65215	0.724347	1.65215	up	1.99281e-05	0.000189902
8493	PPM1D	protein phosphatase, Mg2+/Mn2+ dependent 1D	7.43552	7.47075	7.605	6.85853	6.79228	6.9274	1.56304	0.644353	1.56304	up	4.96456e-07	9.84391e-06
55603	FAM46A	family with sequence similarity 46 member A	7.78463	7.75494	7.83093	6.8816	6.76086	6.97017	1.89118	0.91929	1.89118	up	7.3682e-09	3.76702e-07
5090	PBX3	pre-B-cell leukemia homeobox 3	7.61194	7.5424	7.63269	6.99619	7.01641	7.01444	1.50177	0.586663	1.50177	up	2.08967e-07	5.00807e-06
5899	RALB	v-ral simian leukemia viral oncogene homolog B	7.24731	7.24731	7.13478	6.68036	6.22599	6.43313	1.69738	0.763307	1.69738	up	5.3841e-06	6.61071e-05
221079	ARL5B	ADP ribosylation factor like GTPase 5B	6.03706	6.07171	6.01746	5.17957	5.33352	5.57681	1.60078	0.678777	1.60078	up	2.23242e-05	0.000208189
5495	PPM1B	protein phosphatase, Mg2+/Mn2+ dependent 1B	9.18012	9.1325	9.2625	8.36331	8.13299	8.41889	1.84887	0.886643	1.84887	up	1.87178e-08	7.76763e-07
1040	CDS1	CDP-diacylglycerol synthase 1	6.36608	6.33176	6.46248	5.41419	5.49944	5.70707	1.79818	0.84654	1.79818	up	7.62509e-07	1.38343e-05
79819	WDR78	WD repeat domain 78	5.18623	5.28386	4.97586	4.17713	4.03202	4.28509	1.97781	0.983903	1.97781	up	1.15073e-06	1.91123e-05
154	ADRB2	adrenoceptor beta 2	7.80433	7.96368	7.94129	7.16088	7.42171	7.15859	1.57575	0.65604	1.57575	up	1.89044e-06	2.84617e-05
126969	SLC44A3	solute carrier family 44, member 3	5.85428	5.77987	6.00568	5.19127	5.0297	4.96823	1.76159	0.816877	1.76159	up	1.92543e-06	2.88448e-05
55012	PPP2R3C	protein phosphatase 2 regulatory subunit B'', gamma	7.11491	7.07823	7.21391	6.50905	6.16202	6.73756	1.58682	0.66614	1.58682	up	9.30856e-05	0.000663426
10569	SLU7	SLU7 homolog, splicing factor	8.57601	8.55032	8.53065	7.86304	7.93442	7.99691	1.5378	0.62087	1.5378	up	3.07961e-08	1.13159e-06
57616	TSHZ3	teashirt zinc finger homeobox 3	5.79764	5.7072	5.98987	5.40003	4.94778	5.26784	1.54366	0.626353	1.54366	up	0.000217627	0.00133464
840	CASP7	caspase 7	7.27883	7.21206	7.16573	6.20081	6.3213	6.54805	1.81775	0.862153	1.81775	up	3.58388e-07	7.679e-06
137492	VPS37A	vacuolar protein sorting 37 homolog A (S. cerevisiae)	6.76194	6.89152	6.98497	6.14116	6.12065	6.43622	1.56569	0.6468	1.56569	up	1.75096e-05	0.000170962
283464	GXYLT1	glucoside xylosyltransferase 1	7.05858	7.11334	7.23382	5.98476	5.9361	6.11002	2.18094	1.12495	2.18094	up	4.5962e-09	2.6472e-07
10169	SERF2	small EDRK-rich factor 2	5.22643	4.86319	5.19974	3.96993	4.25827	4.15647	1.95644	0.96823	1.95644	up	3.54865e-06	4.72598e-05
8544	PIR	pirin	10.0366	10.059	10.0772	9.30489	9.31718	9.47338	1.61603	0.69245	1.61603	up	4.38101e-09	2.5608e-07
3570	IL6R	interleukin 6 receptor	6.1529	6.05184	6.09787	5.60573	5.41472	5.46736	1.52091	0.604933	1.52091	up	9.94251e-06	0.000108777
11234	HPS5	Hermansky-Pudlak syndrome 5	8.67615	8.6485	8.74637	7.96042	7.85887	7.98465	1.68844	0.755693	1.68844	up	4.8412e-09	2.76399e-07
10517	FBXW10	F-box and WD repeat domain containing 10	7.61023	7.43947	7.45891	6.41465	6.49651	6.21811	2.1832	1.12645	2.1832	up	9.64051e-09	4.58449e-07
2635	GBP3	guanylate binding protein 3	5.89609	5.98392	5.90554	5.07166	5.06773	5.28598	1.72516	0.786727	1.72516	up	1.48586e-06	2.34773e-05
2114	ETS2	v-ets avian erythroblastosis virus E26 oncogene homolog 2	7.13539	7.20715	7.23259	6.30978	6.35775	6.54784	1.72499	0.786587	1.72499	up	2.18979e-07	5.19289e-06
56925	LXN	latexin	7.94074	7.92689	7.83862	6.98961	7.12313	7.10506	1.77705	0.829483	1.77705	up	9.02374e-09	4.37056e-07
64859	NABP1	nucleic acid binding protein 1	6.48044	6.19241	6.33933	5.57969	5.42667	5.74984	1.68412	0.751993	1.68412	up	8.69448e-06	9.74934e-05
91775	NXPE3	neurexophilin and PC-esterase domain family member 3	6.87243	6.90146	6.27346	5.94228	5.98772	5.86114	1.68421	0.75207	1.68421	up	0.000143569	0.000945096
441521	CT45A5	cancer/testis antigen family 45, member A5	5.16234	5.25267	5.33042	4.5501	4.29547	4.75851	1.6401	0.713783	1.6401	up	5.8036e-05	0.00045097
11074	TRIM31	tripartite motif containing 31	7.04394	7.05184	6.90426	5.13631	5.40506	5.55328	3.10616	1.63513	3.10616	up	1.89205e-09	1.41292e-07
634	CEACAM1	carcinoembryonic antigen-related cell adhesion molecule 1 (biliary glycoprotein)	6.32716	6.40716	6.3625	5.45206	5.46143	5.3065	1.94389	0.958943	1.94389	up	4.89224e-08	1.6049e-06
79670	ZCCHC6	zinc finger, CCHC domain containing 6	8.59006	8.62068	8.58462	7.88516	7.90254	8.07545	1.56273	0.64407	1.56273	up	8.05012e-08	2.41197e-06
80224	NUBPL	nucleotide binding protein-like	7.02972	7.11297	7.12555	6.52256	6.29352	6.57731	1.54216	0.62495	1.54216	up	5.04289e-06	6.27446e-05
55314	TMEM144	transmembrane protein 144	7.69899	7.57913	7.68223	6.87989	6.78137	7.00787	1.69789	0.76374	1.69789	up	1.22506e-07	3.31502e-06
23210	JMJD6	jumonji domain containing 6	4.4078	4.3127	4.3127	3.81576	3.68506	3.48975	1.60311	0.680877	1.60311	up	3.75731e-05	0.000318625
6809	STX3	syntaxin 3	8.79572	8.7281	8.8434	7.79793	7.85935	7.87863	1.92355	0.94377	1.92355	up	2.30104e-10	3.03507e-08
728621	CCDC30	coiled-coil domain containing 30	4.8071	4.35972	4.73746	4.07751	4.11146	3.68742	1.59766	0.675963	1.59766	up	0.000498761	0.00262654
51186	WBP5	WW domain binding protein 5	8.8624	8.95246	8.98097	7.93909	8.29889	8.27291	1.69542	0.761647	1.69542	up	7.09644e-07	1.30745e-05
80124	VCPIP1	valosin containing protein (p97)/p47 complex interacting protein 1	6.36211	6.30405	6.25225	5.65771	5.60483	5.57138	1.61869	0.69483	1.61869	up	9.39832e-07	1.62485e-05
27022	FOXD3	forkhead box D3	6.67754	6.72963	6.61413	5.58663	5.13314	5.62615	2.33776	1.22513	2.33776	up	2.19058e-07	5.19289e-06
494143	CHAC2	ChaC, cation transport regulator homolog 2 (E. coli)	7.65925	7.69608	7.84135	7.01819	6.96346	7.26812	1.56805	0.64897	1.56805	up	4.04041e-06	5.22924e-05
285989	ZNF789	zinc finger protein 789	5.49204	5.60266	5.71806	4.6625	4.48574	4.61101	2.02488	1.01784	2.02488	up	1.88837e-07	4.63016e-06
541466	CT45A1	cancer/testis antigen family 45, member A1	5.16234	5.25267	5.33042	4.5501	4.29547	4.75851	1.6401	0.713783	1.6401	up	5.8036e-05	0.00045097
64795	RMND5A	required for meiotic nuclear division 5 homolog A	9.27139	9.28533	9.20725	7.86599	7.96448	8.02742	2.46575	1.30203	2.46575	up	7.76978e-12	2.41565e-09
5607	MAP2K5	mitogen-activated protein kinase kinase 5	7.84352	7.86106	7.9384	7.2805	7.21337	7.36852	1.50893	0.59353	1.50893	up	3.29471e-07	7.17783e-06
83538	TTC25	tetratricopeptide repeat domain 25	4.36254	4.16097	4.35752	3.62133	3.39561	4.01509	1.53297	0.616333	1.53297	up	0.00104818	0.00482339
25764	HYPK	huntingtin interacting protein K	5.22643	4.86319	5.19974	3.96993	4.25827	4.15647	1.95644	0.96823	1.95644	up	3.54865e-06	4.72598e-05
25898	RCHY1	ring finger and CHY zinc finger domain containing 1, E3 ubiquitin protein ligase	7.51777	7.55697	7.6709	6.35082	6.30633	6.48641	2.2985	1.20069	2.2985	up	9.20175e-10	8.40907e-08
90693	CCDC126	coiled-coil domain containing 126	7.05869	7.08074	7.14044	6.41504	6.35376	6.45641	1.60758	0.684887	1.60758	up	1.93506e-07	4.71203e-06
144406	WDR66	WD repeat domain 66	5.51855	5.29312	5.22101	4.67235	4.79877	4.69125	1.54054	0.623437	1.54054	up	4.71103e-05	0.000380681
3977	LIFR	leukemia inhibitory factor receptor alpha	5.99672	5.92511	6.03429	5.2805	5.46999	5.43421	1.50574	0.590473	1.50574	up	1.57985e-05	0.000157225
528	ATP6V1C1	ATPase, H+ transporting, lysosomal 42kDa, V1 subunit C1	10.0014	10.0094	9.90012	8.80797	8.67794	8.80882	2.30605	1.20542	2.30605	up	1.0066e-11	2.92883e-09
84919	PPP1R15B	protein phosphatase 1 regulatory subunit 15B	8.41429	8.35514	8.33804	7.71207	7.68721	7.77861	1.56178	0.643193	1.56178	up	2.18759e-08	8.73259e-07
97	ACYP1	acylphosphatase 1, erythrocyte (common) type	6.89044	6.89062	7.03912	6.11529	6.46413	6.47566	1.50354	0.588367	1.50354	up	5.46153e-05	0.000429487
64061	TSPYL2	TSPY-like 2	8.37322	8.30563	8.38244	7.70927	7.68581	7.62702	1.60184	0.67973	1.60184	up	1.1652e-08	5.32327e-07
3301	DNAJA1	DnaJ heat shock protein family (Hsp40) member A1	11.3535	11.3411	11.4216	9.76231	9.78791	9.85561	2.96932	1.57013	2.96932	up	1.86137e-14	2.61123e-11
29070	CCDC113	coiled-coil domain containing 113	7.96593	7.98143	8.12549	7.12613	7.19122	7.2328	1.79117	0.8409	1.79117	up	9.40711e-09	4.50623e-07
80210	ARMC9	armadillo repeat containing 9	5.82031	6.07856	5.91221	4.91881	5.52789	5.36962	1.58548	0.66492	1.58548	up	0.00041138	0.00223871
5520	PPP2R2A	protein phosphatase 2 regulatory subunit B, alpha	9.89743	9.91037	9.99384	9.258	9.3049	9.27257	1.57504	0.65539	1.57504	up	1.20853e-09	1.0015e-07
113510	HELQ	helicase, POLQ-like	6.69149	6.68627	6.75356	5.92413	5.90668	6.09009	1.66648	0.736807	1.66648	up	4.8616e-07	9.69205e-06
83853	ROPN1L	rhophilin associated tail protein 1-like	5.02731	5.22958	5.02484	4.0989	4.06786	3.89005	2.10668	1.07497	2.10668	up	2.21158e-07	5.2269e-06
26353	HSPB8	heat shock protein family B (small) member 8	9.72587	9.72398	9.69798	7.8732	7.93369	7.96494	3.46295	1.792	3.46295	up	2.06789e-14	2.62477e-11
2825	GPR1	G protein-coupled receptor 1	6.40024	6.52185	6.34513	5.70074	5.88716	5.65589	1.59602	0.674477	1.59602	up	5.11261e-06	6.34312e-05
29767	TMOD2	tropomodulin 2	4.70742	4.73636	4.61543	3.94939	4.04795	4.17139	1.54774	0.63016	1.54774	up	3.36455e-05	0.000291422
139231	FAM199X	family with sequence similarity 199, X-linked	7.37913	7.56879	7.55286	6.7532	6.61472	6.94829	1.65656	0.72819	1.65656	up	2.13436e-06	3.12711e-05
112849	L3HYPDH	L-3-hydroxyproline dehydratase (trans-)	8.29072	8.24302	8.32293	7.53675	7.72554	7.69127	1.55226	0.63437	1.55226	up	1.51746e-07	3.90259e-06
1479	CSTF3	cleavage stimulation factor, 3' pre-RNA, subunit 3	8.98468	8.98109	8.95867	8.17209	8.16727	8.19683	1.73638	0.796083	1.73638	up	2.36678e-10	3.0989e-08
29880	ALG5	ALG5, dolichyl-phosphate beta-glucosyltransferase	9.29184	9.39667	9.40328	8.54986	8.46328	8.64615	1.75422	0.810833	1.75422	up	3.23984e-09	2.08283e-07
133957	CCDC127	coiled-coil domain containing 127	8.29653	8.35956	8.31193	7.75301	7.56413	7.74056	1.55485	0.636773	1.55485	up	1.51506e-07	3.89984e-06
253725	FAM21C	family with sequence similarity 21 member C	6.77147	6.61336	6.46434	5.7201	5.81019	5.8629	1.76377	0.81866	1.76377	up	8.74517e-07	1.53903e-05
3073	HEXA	hexosaminidase A (alpha polypeptide)	7.77829	7.63026	7.80601	6.89402	7.06821	6.75568	1.78042	0.832217	1.78042	up	2.61708e-07	5.97667e-06
9321	TRIP11	thyroid hormone receptor interactor 11	6.48512	6.53142	6.49393	5.82333	5.70721	6.00803	1.57713	0.6573	1.57713	up	6.04115e-06	7.25677e-05
663	BNIP2	BCL2/adenovirus E1B 19kDa interacting protein 2	8.45151	8.53372	8.41798	7.7595	7.73018	7.83162	1.61773	0.69397	1.61773	up	1.46484e-08	6.37015e-07
3304	HSPA1B	heat shock protein family A (Hsp70) member 1B	13.0981	13.1055	13.1477	11.5392	11.3646	11.6494	3.03011	1.59937	3.03011	up	1.50365e-12	7.57225e-10
3310	HSPA6	heat shock protein family A (Hsp70) member 6	11.2187	11.2723	11.2147	7.29413	7.42911	7.40721	14.5044	3.85842	14.5044	up	3.90229e-18	5.1094e-14
123879	DCUN1D3	DCN1, defective in cullin neddylation 1, domain containing 3	6.63481	6.49493	6.62509	5.89069	5.56938	5.77541	1.78978	0.839783	1.78978	up	9.27024e-07	1.60553e-05
23639	LRRC6	leucine rich repeat containing 6	5.53811	5.70938	5.63083	4.32441	4.64701	4.56226	2.16577	1.11488	2.16577	up	1.69629e-07	4.24072e-06
84206	MEX3B	mex-3 RNA binding family member B	6.33635	6.48297	6.44078	5.71295	5.78512	5.83328	1.56148	0.642917	1.56148	up	2.54353e-06	3.59647e-05
387856	CCDC184	coiled-coil domain containing 184	5.41617	5.37908	5.61785	4.73189	5.14228	4.66038	1.54348	0.626183	1.54348	up	0.000346213	0.00194664
7538	ZFP36	ZFP36 ring finger protein	10.6917	10.7734	10.8285	9.74039	9.83204	9.74454	1.98917	0.992163	1.98917	up	2.24146e-11	5.27212e-09
3305	HSPA1L	heat shock protein family A (Hsp70) member 1 like	7.2661	7.23213	7.23824	5.16161	5.17308	5.16306	4.22682	2.07957	4.22682	up	1.11158e-12	6.23757e-10
23527	ACAP2	ArfGAP with coiled-coil, ankyrin repeat and PH domains 2	6.226	5.99703	5.97778	5.20135	5.30301	5.59517	1.62499	0.700427	1.62499	up	4.14265e-05	0.000342792
79846	CFAP69	cilia and flagella associated protein 69	5.90277	5.70595	5.98099	4.94246	4.83402	4.88082	1.96901	0.97747	1.96901	up	2.51668e-07	5.78439e-06
151194	METTL21A	methyltransferase like 21A	8.57591	8.56458	8.63988	7.59181	7.64047	7.79784	1.88786	0.91675	1.88786	up	2.52015e-09	1.74866e-07
80315	CPEB4	cytoplasmic polyadenylation element binding protein 4	7.99737	8.01099	7.96361	6.92743	6.88296	7.15045	2.00515	1.00371	2.00515	up	6.99574e-09	3.62523e-07
245711	SPDYA	speedy/RINGO cell cycle regulator family member A	7.07625	7.09257	7.23109	5.85778	5.86448	5.96139	2.35995	1.23875	2.35995	up	9.04658e-10	8.32201e-08
91404	SESTD1	SEC14 and spectrin domain containing 1	5.37917	5.32447	5.62164	4.8557	4.36194	5.11802	1.5836	0.663207	1.5836	up	0.00143541	0.0062606
4291	MLF1	myeloid leukemia factor 1	8.12291	8.1285	8.03411	7.03808	6.94818	7.15444	2.06805	1.04827	2.06805	up	1.27546e-09	1.03512e-07
4603	MYBL1	v-myb avian myeloblastosis viral oncogene homolog-like 1	6.13492	6.26342	6.37627	4.79896	4.54383	4.92765	2.83115	1.50139	2.83115	up	1.08002e-08	5.04439e-07
57458	TMCC3	transmembrane and coiled-coil domain family 3	4.61663	4.57904	4.93939	4.00912	3.87521	4.09477	1.64565	0.718653	1.64565	up	4.83505e-05	0.000389422
54659	UGT1A3	UDP glucuronosyltransferase 1 family, polypeptide A3	5.82768	5.87998	5.93859	5.31782	4.9344	5.38617	1.59029	0.669287	1.59029	up	7.58347e-05	0.00056246
127700	OSCP1	organic solute carrier partner 1	5.13692	5.09293	5.21099	3.974	3.77198	4.14187	2.27258	1.18433	2.27258	up	1.41848e-07	3.70767e-06
23704	KCNE4	potassium channel, voltage gated subfamily E regulatory beta subunit 4	6.69842	6.65283	6.62874	5.3936	5.02822	5.40921	2.60808	1.38299	2.60808	up	1.29227e-08	5.80117e-07
8301	PICALM	phosphatidylinositol binding clathrin assembly protein	7.82529	7.80648	7.64498	6.94159	7.19017	7.38036	1.50338	0.58821	1.50338	up	4.85639e-05	0.000390381
2550	GABBR1	gamma-aminobutyric acid (GABA) B receptor, 1	5.36872	5.08498	5.3543	4.71427	4.48218	4.25599	1.72332	0.785187	1.72332	up	4.36614e-05	0.000358037
56667	MUC13	mucin 13, cell surface associated	7.06722	6.93589	6.94948	6.33616	6.18736	6.38176	1.60485	0.682437	1.60485	up	9.68685e-07	1.66288e-05
5825	ABCD3	ATP binding cassette subfamily D member 3	6.65078	6.501	6.36413	5.74159	5.83586	6.16422	1.50672	0.591413	1.50672	up	0.000189024	0.00118912
100302736	TMED7-TICAM2	TMED7-TICAM2 readthrough	5.48581	5.37198	5.52345	4.1884	3.9783	4.58791	2.31158	1.20888	2.31158	up	1.28181e-06	2.0843e-05
3475	IFRD1	interferon-related developmental regulator 1	10.7472	10.6854	10.7251	9.66865	9.8912	9.76233	1.92548	0.945217	1.92548	up	2.55366e-10	3.28878e-08
55914	ERBB2IP	erbb2 interacting protein	4.33071	4.34601	4.10833	3.4855	3.58365	3.95598	1.50175	0.58664	1.50175	up	0.000739769	0.00362938
652	BMP4	bone morphogenetic protein 4	8.09719	7.96767	8.04341	7.29316	7.32229	7.27325	1.67001	0.739857	1.67001	up	1.19207e-08	5.43579e-07
6637	SNRPG	small nuclear ribonucleoprotein polypeptide G	5.55593	5.35885	5.68235	5.04328	4.2848	4.76954	1.7816	0.83317	1.7816	up	0.000240524	0.00144927
25978	CHMP2B	charged multivesicular body protein 2B	9.46548	9.46786	9.51831	8.56749	8.62045	8.79536	1.76882	0.822783	1.76882	up	4.51172e-09	2.61002e-07
9925	ZBTB5	zinc finger and BTB domain containing 5	8.99196	8.91556	9.01462	8.36201	8.26111	8.34861	1.56932	0.650137	1.56932	up	1.14941e-08	5.29096e-07
6662	SOX9	SRY-box 9	6.54198	6.37474	6.71823	5.74729	5.53415	5.56856	1.90305	0.928317	1.90305	up	6.77586e-07	1.26331e-05
1066	CES1	carboxylesterase 1	10.025	9.97864	9.9761	9.29833	9.33668	9.35051	1.58526	0.664723	1.58526	up	4.2082e-10	4.89962e-08
1410	CRYAB	crystallin alpha B	6.38139	6.34502	6.3513	5.94526	5.52381	5.62325	1.58205	0.661797	1.58205	up	3.14678e-05	0.000276337
896	CCND3	cyclin D3	8.72032	8.85838	8.90861	7.94967	7.71409	8.04214	1.9015	0.927137	1.9015	up	5.20248e-08	1.69167e-06
2107	ETF1	eukaryotic translation termination factor 1	9.39314	9.29893	9.28996	8.54679	8.71201	8.75363	1.57629	0.656533	1.57629	up	6.3018e-08	1.9787e-06
5306	PITPNA	phosphatidylinositol transfer protein alpha	9.85382	9.88844	9.88535	9.25214	9.25825	9.24117	1.54259	0.62535	1.54259	up	5.97522e-10	6.21525e-08
50626	CYHR1	cysteine/histidine-rich 1	7.61317	7.75457	7.50929	6.47115	6.56112	6.57884	2.12673	1.08864	2.12673	up	3.64797e-09	2.26013e-07
64147	KIF9	kinesin family member 9	8.29013	8.40928	8.33117	7.4837	7.72919	7.69847	1.63173	0.706407	1.63173	up	2.05831e-07	4.94497e-06
10294	DNAJA2	DnaJ heat shock protein family (Hsp40) member A2	9.07367	9.098	9.19424	8.41785	8.34969	8.48297	1.6303	0.705133	1.6303	up	8.11067e-09	4.06486e-07
301	ANXA1	annexin A1	6.24594	6.17426	6.06172	5.24001	5.19714	5.44512	1.8233	0.86655	1.8233	up	7.4928e-07	1.36447e-05
57053	CHRNA10	cholinergic receptor, nicotinic alpha 10	4.21411	4.51846	4.31367	3.77925	3.85007	3.6374	1.50856	0.593173	1.50856	up	0.000165859	0.00106615
84275	SLC25A33	solute carrier family 25 (pyrimidine nucleotide carrier), member 33	8.85048	8.8235	8.84671	7.98184	7.88242	8.09608	1.80682	0.85345	1.80682	up	2.92887e-09	1.94007e-07
2354	FOSB	FBJ murine osteosarcoma viral oncogene homolog B	8.23853	8.20191	8.27903	6.01027	5.55365	5.69718	5.6027	2.48612	5.6027	up	7.93325e-12	2.41565e-09
79663	HSPBAP1	HSPB (heat shock 27kDa) associated protein 1	7.65409	7.60871	7.72049	6.37958	6.55649	6.58869	2.22352	1.15284	2.22352	up	1.34423e-09	1.07538e-07
54557	SGTB	small glutamine-rich tetratricopeptide repeat (TPR)-containing, beta	5.98543	6.08287	6.0615	5.39254	5.55725	5.32926	1.53359	0.616917	1.53359	up	1.23001e-05	0.000129416
79858	NEK11	NIMA-related kinase 11	5.63236	5.57043	5.56592	4.74314	4.85721	4.92549	1.67902	0.747623	1.67902	up	2.0626e-06	3.04811e-05
51566	ARMCX3	armadillo repeat containing, X-linked 3	7.64516	7.75528	7.86949	6.76983	6.5961	6.82025	2.03908	1.02792	2.03908	up	1.36679e-08	6.04589e-07
6289	SAA2	serum amyloid A2	4.8071	5.35607	4.84052	4.11599	4.13506	3.99792	1.88981	0.91824	1.88981	up	2.18972e-05	0.000205182
10124	ARL4A	ADP ribosylation factor like GTPase 4A	6.34019	6.47774	6.6294	5.37395	5.51228	5.54475	2.00757	1.00545	2.00757	up	1.324e-07	3.50686e-06
2267	FGL1	fibrinogen like 1	7.08903	7.04357	7.13075	6.52811	6.36171	6.34538	1.59776	0.67605	1.59776	up	6.06229e-07	1.15539e-05
10598	AHSA1	AHA1, activator of heat shock 90kDa protein ATPase homolog 1 (yeast)	10.2593	10.1697	10.1416	9.12531	9.26336	9.22579	1.97978	0.98534	1.97978	up	6.66576e-11	1.14337e-08
3108	HLA-DMA	major histocompatibility complex, class II, DM alpha	5.21414	5.36043	5.16128	4.48883	4.44094	4.4801	1.71158	0.775327	1.71158	up	2.23657e-06	3.25013e-05
23764	MAFF	v-maf avian musculoaponeurotic fibrosarcoma oncogene homolog F	8.21713	8.30266	8.27854	7.12708	6.94787	7.28963	2.21082	1.14458	2.21082	up	3.98614e-09	2.38682e-07
1746	DLX2	distal-less homeobox 2	7.51536	7.51124	7.63816	4.97868	4.52451	4.93134	6.69651	2.74341	6.69651	up	1.11757e-11	3.15814e-09
6590	SLPI	secretory leukocyte peptidase inhibitor	8.9787	9.00213	9.01745	8.36617	8.49534	8.36791	1.50485	0.58962	1.50485	up	3.341e-08	1.20277e-06
9367	RAB9A	RAB9A, member RAS oncogene family	9.13376	9.12629	9.12062	8.13073	8.31655	8.26957	1.85053	0.88794	1.85053	up	7.95359e-10	7.63247e-08
5734	PTGER4	prostaglandin E receptor 4	6.53268	6.50537	6.61722	4.38733	4.45583	4.73704	4.06998	2.02502	4.06998	up	1.40092e-10	2.02309e-08
51602	NOP58	NOP58 ribonucleoprotein	11.1845	11.1276	11.2133	10.5043	10.5441	10.6111	1.53893	0.621923	1.53893	up	1.06557e-09	9.20333e-08
26973	CHORDC1	cysteine and histidine rich domain containing 1	7.88408	7.8427	7.79051	5.68455	5.64263	5.75121	4.42691	2.1463	4.42691	up	3.82688e-13	2.68428e-10
1958	EGR1	early growth response 1	8.62786	8.74822	8.80398	6.9651	7.00416	6.97503	3.35254	1.74526	3.35254	up	8.10629e-13	4.95576e-10
155054	ZNF425	zinc finger protein 425	6.34502	6.13613	6.39445	5.55328	5.75421	5.51699	1.60626	0.683707	1.60626	up	1.1689e-05	0.000124395
604	BCL6	B-cell CLL/lymphoma 6	5.24405	5.25323	5.51699	4.5501	4.61534	4.80575	1.60328	0.681027	1.60328	up	3.90203e-05	0.000328276
255919	CNEP1R1	CTD nuclear envelope phosphatase 1 regulatory subunit 1	7.00354	7.24739	7.05737	6.15633	6.51888	6.50197	1.63623	0.710373	1.63623	up	1.34413e-05	0.000138763
1662	DDX10	DEAD (Asp-Glu-Ala-Asp) box polypeptide 10	10.6387	10.5772	10.6168	9.64079	9.69833	9.73715	1.89054	0.9188	1.89054	up	1.15777e-11	3.22532e-09
6591	SNAI2	snail family zinc finger 2	6.79192	6.69289	6.82812	6.1111	6.03968	6.24317	1.55796	0.63966	1.55796	up	2.63899e-06	3.69949e-05
54585	LZTFL1	leucine zipper transcription factor like 1	5.94655	6.06195	6.17278	5.03348	4.92305	5.55572	1.85276	0.889677	1.85276	up	4.02458e-05	0.000335781
51582	AZIN1	antizyme inhibitor 1	10.5004	10.3983	10.4033	9.33827	9.50962	9.44974	2.00205	1.00148	2.00205	up	8.04887e-11	1.31373e-08
1960	EGR3	early growth response 3	5.15949	5.4551	5.18738	4.56771	4.18357	4.71208	1.71658	0.779537	1.71658	up	9.31065e-05	0.000663426
23710	GABARAPL1	GABA(A) receptor-associated protein like 1	8.83467	8.62612	8.57266	7.90836	8.00525	7.96238	1.64622	0.719153	1.64622	up	1.21859e-07	3.31474e-06
100506358	LOC100506358	uncharacterized LOC100506358	4.48844	4.39475	4.49052	3.42923	3.96541	3.99895	1.58013	0.66004	1.58013	up	0.000521138	0.00271911
259	AMBP	alpha-1-microglobulin/bikunin precursor	6.31017	6.10414	6.42456	5.39663	5.21289	5.35607	1.94229	0.95776	1.94229	up	4.36979e-07	8.93521e-06
84419	C15orf48	chromosome 15 open reading frame 48	10.7886	10.7591	10.774	10.1976	10.0945	10.2218	1.51844	0.602593	1.51844	up	2.17869e-09	1.5669e-07
8195	MKKS	McKusick-Kaufman syndrome	9.04453	8.99581	9.00774	8.26277	8.46939	8.44624	1.54032	0.623227	1.54032	up	1.04772e-07	2.9603e-06
2673	GFPT1	glutamine--fructose-6-phosphate transaminase 1	9.42813	9.36884	9.39035	8.74772	8.76428	8.88247	1.51321	0.597617	1.51321	up	1.91206e-08	7.89754e-07
7852	CXCR4	chemokine (C-X-C motif) receptor 4	5.92903	5.92952	5.95897	4.46123	3.93541	4.24111	3.30945	1.72659	3.30945	up	6.92171e-09	3.60424e-07
128344	PIFO	primary cilia formation	5.79043	6.02828	5.92332	5.24223	5.02259	4.98538	1.77844	0.83061	1.77844	up	2.39923e-06	3.43572e-05
200232	FAM209A	family with sequence similarity 209 member A	6.0887	6.08236	6.18025	5.22452	5.56456	5.42303	1.63928	0.713067	1.63928	up	7.96842e-06	9.10942e-05
5356	PLRG1	pleiotropic regulator 1	7.70591	7.71967	7.76599	7.09807	7.14929	7.1861	1.50112	0.586037	1.50112	up	1.75176e-07	4.34951e-06
102723737	CT45A8	cancer/testis antigen family 45, member A8	5.16234	5.25267	5.33042	4.5501	4.29547	4.75851	1.6401	0.713783	1.6401	up	5.8036e-05	0.00045097
80313	LRRC27	leucine rich repeat containing 27	6.31152	6.31863	6.34994	5.61929	5.5654	5.65685	1.63904	0.71285	1.63904	up	5.4447e-07	1.05997e-05
9114	ATP6V0D1	ATPase, H+ transporting, lysosomal 38kDa, V0 subunit d1	9.66621	9.56221	9.66587	8.91884	8.70615	8.9142	1.72313	0.785033	1.72313	up	1.2667e-08	5.6994e-07
2266	FGG	fibrinogen gamma chain	5.81471	5.83995	5.89785	5.00909	4.89151	5.23451	1.74811	0.8058	1.74811	up	3.20505e-06	4.34568e-05
64282	PAPD5	PAP associated domain containing 5	8.95769	8.94454	8.9451	8.4093	8.26527	8.40174	1.5056	0.59034	1.5056	up	4.33736e-08	1.45359e-06
3164	NR4A1	nuclear receptor subfamily 4 group A member 1	7.39745	7.42726	7.6483	6.27836	6.00172	6.3424	2.43431	1.28351	2.43431	up	1.45628e-08	6.34175e-07
79094	CHAC1	ChaC glutathione-specific gamma-glutamylcyclotransferase 1	7.26961	7.29447	7.22086	6.48907	6.60647	6.5799	1.62807	0.703167	1.62807	up	1.13193e-07	3.12894e-06
2887	GRB10	growth factor receptor bound protein 10	9.8387	9.87366	9.87881	8.84564	8.97213	8.87951	1.95156	0.96463	1.95156	up	3.14969e-11	6.87332e-09
1948	EFNB2	ephrin-B2	6.86781	6.87981	7.13723	5.59699	5.34893	5.4533	2.81905	1.49521	2.81905	up	2.18999e-09	1.5669e-07
1015	CDH17	cadherin 17, LI cadherin (liver-intestine)	7.19686	7.0794	7.17757	6.13882	5.99891	6.16818	2.06954	1.04931	2.06954	up	5.8541e-09	3.18931e-07
84747	UNC119B	unc-119 lipid binding chaperone B	9.66944	9.73435	9.6617	9.14128	9.10861	9.02132	1.51371	0.598093	1.51371	up	1.00146e-08	4.73374e-07
1466	CSRP2	cysteine and glycine rich protein 2	6.93118	6.80403	6.89167	5.44223	5.13466	5.50117	2.86051	1.51627	2.86051	up	2.8212e-09	1.89755e-07
57828	CATSPERG	catsper channel auxiliary subunit gamma	4.43564	4.47193	4.59183	3.94581	4.04818	3.63935	1.53903	0.62202	1.53903	up	0.000190834	0.00119801
55824	PAG1	phosphoprotein membrane anchor with glycosphingolipid microdomains 1	6.14782	6.01021	6.16135	5.42812	5.16295	5.23281	1.77995	0.831833	1.77995	up	1.18542e-06	1.95891e-05
105379283	LOC105379283	uncharacterized LOC105379283	5.15952	5.1984	4.85429	4.06903	4.21411	4.7943	1.63761	0.71159	1.63761	up	0.00108036	0.00494828
5891	MOK	MOK protein kinase	6.55191	6.63125	6.59393	5.76849	5.63499	6.01534	1.72439	0.78609	1.72439	up	2.6861e-06	3.75481e-05
9263	STK17A	serine/threonine kinase 17a	9.84484	9.80514	9.81536	9.0251	9.05338	9.14009	1.68054	0.748923	1.68054	up	4.21607e-10	4.89962e-08
54578	UGT1A6	UDP glucuronosyltransferase 1 family, polypeptide A6	5.82768	5.87998	5.93859	5.31782	4.9344	5.38617	1.59029	0.669287	1.59029	up	7.58347e-05	0.00056246
148534	TMEM56	transmembrane protein 56	6.64945	6.77192	6.96454	6.21282	5.68063	6.42153	1.61363	0.69031	1.61363	up	0.000691387	0.0034316
65056	GPBP1	GC-rich promoter binding protein 1	8.7712	8.65017	8.56473	7.27815	7.42506	7.53401	2.3778	1.24963	2.3778	up	6.54403e-10	6.62498e-08
23228	PLCL2	phospholipase C like 2	5.15144	5.17689	5.33234	4.5677	4.56922	4.6104	1.55594	0.637783	1.55594	up	1.43964e-05	0.000146198
27152	INTU	inturned planar cell polarity protein	4.98705	5.17975	5.3164	4.29547	4.15321	4.34321	1.86232	0.897103	1.86232	up	2.43548e-06	3.47369e-05
387758	FIBIN	fin bud initiation factor homolog (zebrafish)	4.189	4.22756	4.3633	3.48975	3.21971	3.71648	1.72266	0.78464	1.72266	up	4.77953e-05	0.000385424
27010	TPK1	thiamin pyrophosphokinase 1	5.53027	5.66096	5.63979	4.68338	4.4603	4.66589	2.00994	1.00715	2.00994	up	1.99765e-07	4.81982e-06
23150	FRMD4B	FERM domain containing 4B	5.37499	5.40267	5.63405	4.36368	4.0945	4.6872	2.12694	1.08878	2.12694	up	4.45407e-06	5.66383e-05
4645	MYO5B	myosin VB	7.92663	7.99419	8.04605	7.32728	7.31494	7.42345	1.55157	0.633733	1.55157	up	1.05236e-07	2.96746e-06
3157	HMGCS1	3-hydroxy-3-methylglutaryl-CoA synthase 1	8.00971	8.07436	8.1026	7.28655	7.25593	7.36858	1.69177	0.758537	1.69177	up	1.0316e-08	4.85284e-07
196394	AMN1	antagonist of mitotic exit network 1 homolog	8.01378	7.94997	8.02835	7.23981	7.31634	7.48495	1.56953	0.650333	1.56953	up	4.20364e-07	8.66532e-06
406	ARNTL	aryl hydrocarbon receptor nuclear translocator like	7.84249	7.93677	8.03094	6.96663	6.90613	7.32471	1.82882	0.87091	1.82882	up	1.04449e-06	1.77071e-05
10071	MUC12	mucin 12, cell surface associated	5.53916	6.15663	5.87609	5.12677	4.8387	4.92736	1.85706	0.893017	1.85706	up	3.30325e-05	0.000287124
2583	B4GALNT1	beta-1,4-N-acetyl-galactosaminyl transferase 1	6.94798	7.08738	7.23907	5.7536	5.87151	5.77307	2.44881	1.29208	2.44881	up	2.87544e-09	1.92214e-07
10311	DSCR3	Down syndrome critical region 3	7.89489	7.92572	7.85376	7.18264	6.78952	7.11933	1.81625	0.86096	1.81625	up	4.51687e-07	9.13665e-06
23327	NEDD4L	neural precursor cell expressed, developmentally down-regulated 4-like, E3 ubiquitin protein ligase	9.05221	9.11832	9.06574	8.33572	8.30666	8.43792	1.64565	0.718657	1.64565	up	3.57149e-09	2.22645e-07
84881	RPUSD4	RNA pseudouridylate synthase domain containing 4	7.48511	7.47015	7.53176	6.47849	6.41918	6.63245	1.98018	0.985633	1.98018	up	6.59304e-09	3.48553e-07
157567	ANKRD46	ankyrin repeat domain 46	6.68229	6.88008	6.83439	6.19736	6.05675	6.25079	1.54823	0.63062	1.54823	up	4.67255e-06	5.89395e-05
715	C1R	complement component 1, r subcomponent	9.02103	9.0245	9.17108	8.41831	8.28328	8.43286	1.61782	0.694053	1.61782	up	3.54245e-08	1.25245e-06
23002	DAAM1	dishevelled associated activator of morphogenesis 1	7.93903	8.10634	8.07032	7.32124	7.13511	7.4549	1.66418	0.734813	1.66418	up	7.14158e-07	1.31392e-05
84858	ZNF503	zinc finger protein 503	8.15376	8.2921	8.36065	7.54909	7.39943	7.61162	1.68038	0.74879	1.68038	up	1.4535e-07	3.76853e-06
9818	NUP58	nucleoporin 58kDa	7.97417	8.0351	8.17736	7.26085	7.47714	7.49293	1.57124	0.651903	1.57124	up	1.31618e-06	2.12755e-05
285189	PLGLA	plasminogen-like A (pseudogene)	5.44062	5.32024	5.35142	4.87768	4.33302	4.48173	1.7491	0.806617	1.7491	up	3.84696e-05	0.000324682
1839	HBEGF	heparin-binding EGF-like growth factor	8.23472	8.32612	8.34004	6.53444	6.39412	6.42612	3.60184	1.84873	3.60184	up	1.03389e-12	5.88565e-10
2288	FKBP4	FK506 binding protein 4	9.65342	9.57191	9.51008	8.35675	8.37724	8.2611	2.3731	1.24677	2.3731	up	9.72239e-12	2.87139e-09
92703	TMEM183A	transmembrane protein 183A	6.18046	6.08314	6.14888	5.34835	5.45163	5.76822	1.5313	0.61476	1.5313	up	7.9827e-05	0.000586642
22824	HSPA4L	heat shock protein family A (Hsp70) member 4 like	8.78057	8.79374	8.80667	6.95874	7.14422	7.23161	3.20903	1.68214	3.20903	up	7.65008e-12	2.40396e-09
51715	RAB23	RAB23, member RAS oncogene family	7.89836	7.86147	7.97089	7.19863	7.1431	7.39018	1.58696	0.66627	1.58696	up	5.03559e-07	9.94613e-06
79642	ARSJ	arylsulfatase family member J	5.8283	5.86931	5.66718	4.68786	4.84514	5.04425	1.90419	0.92918	1.90419	up	1.49654e-06	2.36271e-05
9581	PREPL	prolyl endopeptidase-like	7.36392	7.37611	7.28481	6.55106	6.34204	6.66172	1.7695	0.82334	1.7695	up	3.07206e-07	6.78655e-06
11080	DNAJB4	DnaJ heat shock protein family (Hsp40) member B4	9.77727	9.75621	9.78668	7.67478	7.66623	7.70476	4.2618	2.09146	4.2618	up	1.98968e-15	4.34192e-12
3822	KLRC2	killer cell lectin-like receptor subfamily C, member 2	5.58355	5.62837	5.76485	4.93293	4.80808	4.92625	1.70508	0.769837	1.70508	up	1.90154e-06	2.8574e-05
653659	TMEM183B	transmembrane protein 183B	6.18046	6.08314	6.14888	5.34835	5.45163	5.76822	1.5313	0.61476	1.5313	up	7.9827e-05	0.000586642
7763	ZFAND5	zinc finger, AN1-type domain 5	7.90583	7.87656	8.14564	6.63776	6.31731	6.77699	2.63656	1.39866	2.63656	up	1.86083e-08	7.74296e-07
11221	DUSP10	dual specificity phosphatase 10	7.48241	7.4489	7.48083	5.98772	6.25028	6.23364	2.48544	1.3135	2.48544	up	9.63963e-10	8.64485e-08
22992	KDM2A	lysine (K)-specific demethylase 2A	7.7146	7.68813	7.7511	7.04166	7.12092	7.1529	1.52921	0.612783	1.52921	up	1.47497e-07	3.81414e-06
10363	HMG20A	high mobility group 20A	8.65827	8.67712	8.70061	8.03765	7.99928	8.16905	1.52627	0.610007	1.52627	up	6.8072e-08	2.11039e-06
54463	FAM134B	family with sequence similarity 134 member B	6.60856	6.58819	6.78106	5.98772	5.92973	6.26772	1.51314	0.597547	1.51314	up	4.58568e-05	0.000373085
493869	GPX8	glutathione peroxidase 8 (putative)	7.82352	7.9112	7.82077	7.19945	7.30549	7.27414	1.50748	0.592137	1.50748	up	2.06836e-07	4.96609e-06
387680	FAM21A	family with sequence similarity 21 member A	6.77147	6.61336	6.46434	5.7201	5.81019	5.8629	1.76377	0.81866	1.76377	up	8.74517e-07	1.53903e-05
26157	GIMAP2	GTPase, IMAP family member 2	4.76236	5.05682	5.03049	4.42378	4.10017	4.46969	1.53547	0.618677	1.53547	up	0.000282369	0.00165495
379	ARL4D	ADP ribosylation factor like GTPase 4D	7.79126	7.84079	7.82777	6.93265	7.10829	7.19794	1.67054	0.740313	1.67054	up	1.66501e-07	4.18435e-06
8365	HIST1H4H	histone cluster 1, H4h	7.13392	6.99146	7.00567	6.17629	5.98643	6.27591	1.8628	0.897473	1.8628	up	1.73657e-07	4.32272e-06
100528017	SAA2-SAA4	SAA2-SAA4 readthrough	4.8071	5.35607	4.84052	4.11599	4.13506	3.99792	1.88981	0.91824	1.88981	up	2.18972e-05	0.000205182
9550	ATP6V1G1	ATPase, H+ transporting, lysosomal 13kDa, V1 subunit G1	10.5369	10.5069	10.5618	9.86543	9.92006	9.92678	1.54877	0.63112	1.54877	up	4.20668e-10	4.89962e-08
343450	KCNT2	potassium channel, sodium activated subfamily T, member 2	4.33464	4.28811	4.48852	3.58545	3.59454	3.76745	1.64864	0.721277	1.64864	up	1.43518e-05	0.000145909
57088	PLSCR4	phospholipid scramblase 4	7.91799	7.8805	7.99691	7.22388	7.20904	7.42744	1.56375	0.645013	1.56375	up	5.66038e-07	1.09581e-05
24150	TP53TG3	TP53 target 3	7.18599	7.25545	7.28441	6.53802	6.46974	6.53413	1.65633	0.727987	1.65633	up	6.92959e-08	2.13653e-06
9467	SH3BP5	SH3-domain binding protein 5 (BTK-associated)	8.4732	8.45188	8.55208	7.86064	7.86651	7.99444	1.50024	0.58519	1.50024	up	1.41964e-07	3.70767e-06
22890	ZBTB1	zinc finger and BTB domain containing 1	5.27999	5.46471	5.72051	4.30571	4.15414	4.81777	2.08859	1.06253	2.08859	up	2.54411e-05	0.000230685
3337	DNAJB1	DnaJ heat shock protein family (Hsp40) member B1	12.1636	12.1779	12.1902	9.91077	9.9522	9.98984	4.67931	2.2263	4.67931	up	4.1809e-17	3.28452e-13
8605	PLA2G4C	phospholipase A2 group IVC	8.13552	8.13014	8.20355	7.28008	7.3183	7.4137	1.76424	0.819043	1.76424	up	4.45092e-09	2.59011e-07
1997	ELF1	E74-like factor 1 (ets domain transcription factor)	8.87361	8.82952	8.87207	8.16496	8.17564	8.2701	1.57443	0.654833	1.57443	up	7.82811e-09	3.95229e-07
51057	WDPCP	WD repeat containing planar cell polarity effector	5.64755	5.80708	5.78682	5.33173	4.87559	5.2474	1.51108	0.595577	1.51108	up	0.000261664	0.00155471
9451	EIF2AK3	eukaryotic translation initiation factor 2-alpha kinase 3	6.74314	6.73406	6.9322	6.16226	5.68063	6.22503	1.71772	0.780493	1.71772	up	4.18875e-05	0.00034566
4616	GADD45B	growth arrest and DNA damage inducible beta	10.2167	10.2757	10.2963	8.74397	8.69332	8.76339	2.88654	1.52934	2.88654	up	5.72937e-14	6.08243e-11
3708	ITPR1	inositol 1,4,5-trisphosphate receptor, type 1	6.43034	6.53949	6.67625	5.9648	5.53519	5.87364	1.69054	0.757483	1.69054	up	1.72931e-05	0.000169394
3621	ING1	inhibitor of growth family member 1	7.67443	7.86185	7.83541	6.56991	6.55757	6.70104	2.26743	1.18106	2.26743	up	9.25068e-10	8.40907e-08
2749	GLUD1P3	glutamate dehydrogenase 1 pseudogene 3	6.42058	6.49651	6.4418	5.54597	5.81483	5.65222	1.71946	0.781957	1.71946	up	8.75404e-07	1.5399e-05
91694	LONRF1	LON peptidase N-terminal domain and ring finger 1	6.52522	6.62609	6.55925	5.69441	5.72089	5.65029	1.84249	0.881657	1.84249	up	4.43384e-08	1.48222e-06
6004	RGS16	regulator of G-protein signaling 16	4.38047	4.46531	4.7635	3.43809	3.06446	3.75275	2.17045	1.11799	2.17045	up	1.54949e-05	0.000154814
375190	FAM228B	family with sequence similarity 228 member B	4.96008	4.8736	5.12149	3.55388	3.40707	3.69859	2.69797	1.43188	2.69797	up	1.91481e-08	7.90062e-07
7280	TUBB2A	tubulin, beta 2A class IIa	9.38739	9.34606	9.36644	8.26065	8.39285	8.289	2.07407	1.05246	2.07407	up	2.87715e-11	6.42128e-09
51099	ABHD5	abhydrolase domain containing 5	6.18238	6.01027	6.17455	5.32625	5.27581	5.48476	1.69364	0.760127	1.69364	up	2.07968e-06	3.06529e-05
126295	ZNF57	zinc finger protein 57	6.73465	6.93044	6.9069	5.2522	5.35607	5.12607	3.05792	1.61255	3.05792	up	3.94854e-10	4.69996e-08
22823	MTF2	metal response element binding transcription factor 2	7.95535	7.87829	8.01461	7.17878	7.07598	7.26418	1.71289	0.776437	1.71289	up	3.97337e-08	1.36784e-06
5342	PLGLB2	plasminogen-like B2	5.44062	5.32024	5.35142	4.87768	4.33302	4.48173	1.7491	0.806617	1.7491	up	3.84696e-05	0.000324682
9991	PTBP3	polypyrimidine tract binding protein 3	7.71319	7.77121	7.80209	6.91862	7.05134	7.13579	1.65509	0.726913	1.65509	up	1.14237e-07	3.15114e-06
102724865	LOC102724865	transcription factor E2F6 pseudogene	8.10653	8.15538	7.96369	7.30993	7.45962	7.54128	1.55645	0.638257	1.55645	up	1.02748e-06	1.74868e-05
144448	TSPAN19	tetraspanin 19	4.43994	4.86818	4.68338	3.49022	3.65836	3.65622	2.08816	1.06223	2.08816	up	1.24549e-06	2.0393e-05
57669	EPB41L5	erythrocyte membrane protein band 4.1 like 5	7.92539	7.81274	7.90806	6.82599	6.80191	6.9586	2.02777	1.0199	2.02777	up	1.5964e-09	1.23196e-07
222171	PRR15	proline rich 15	7.71673	7.86032	7.84039	6.75681	6.52459	6.76375	2.17965	1.1241	2.17965	up	4.03603e-09	2.39479e-07
55466	DNAJA4	DnaJ heat shock protein family (Hsp40) member A4	4.79259	4.64489	4.20943	3.57348	3.59731	3.67025	1.91227	0.93529	1.91227	up	1.76874e-05	0.000172312
1362	CPD	carboxypeptidase D	8.57048	8.65773	8.62486	7.91364	7.98119	7.93771	1.59495	0.67351	1.59495	up	6.91525e-09	3.60424e-07
284306	ZNF547	zinc finger protein 547	4.85308	4.96675	4.97677	3.76689	3.60655	3.78548	2.31748	1.21256	2.31748	up	3.22386e-08	1.16928e-06
283431	GAS2L3	growth arrest specific 2 like 3	5.57901	5.55429	5.70812	4.91355	4.85623	5.05271	1.59436	0.672977	1.59436	up	9.28696e-06	0.000103019
55844	PPP2R2D	protein phosphatase 2 regulatory subunit B, delta	8.3059	8.41099	8.34307	7.5506	7.38492	7.59581	1.79362	0.842877	1.79362	up	1.1982e-08	5.45367e-07
6434	TRA2B	transformer 2 beta homolog (Drosophila)	8.58809	8.50149	8.44378	7.19183	7.15091	7.50238	2.34472	1.22941	2.34472	up	4.43751e-09	2.58613e-07
729967	MORN2	MORN repeat containing 2	8.51727	8.4147	8.49578	7.42431	7.50564	7.62355	1.94273	0.958083	1.94273	up	1.73905e-09	1.32185e-07
54579	UGT1A5	UDP glucuronosyltransferase 1 family, polypeptide A5	5.82768	5.87998	5.93859	5.31782	4.9344	5.38617	1.59029	0.669287	1.59029	up	7.58347e-05	0.00056246
255758	TCTEX1D2	Tctex1 domain containing 2	7.8773	7.87397	7.93646	6.85201	6.94743	7.01804	1.94093	0.95675	1.94093	up	1.96714e-09	1.4497e-07
122481	AK7	adenylate kinase 7	6.46476	6.52919	6.63608	5.79424	5.79178	5.98043	1.61089	0.68786	1.61089	up	2.57713e-06	3.627e-05
51696	HECA	hdc homolog, cell cycle regulator	7.43392	7.40454	7.49016	6.85222	6.82403	6.84696	1.51761	0.601803	1.51761	up	2.19708e-07	5.20201e-06
221302	ZUFSP	zinc finger with UFM1-specific peptidase domain	6.85366	6.94693	7.02623	6.34448	6.10622	6.27598	1.62456	0.700047	1.62456	up	1.57468e-06	2.45645e-05
201626	PDE12	phosphodiesterase 12	6.29077	6.36618	6.33086	5.70848	5.58867	5.90918	1.50924	0.593827	1.50924	up	2.62444e-05	0.000236984
10308	ZNF267	zinc finger protein 267	6.9034	6.98469	6.88466	6.12222	5.99242	6.35898	1.70099	0.766377	1.70099	up	2.12392e-06	3.11879e-05
6160	RPL31	ribosomal protein L31	7.37938	7.41327	7.40956	6.80556	6.64016	6.9602	1.51442	0.598763	1.51442	up	5.39454e-06	6.61973e-05
4772	NFATC1	nuclear factor of activated T-cells, cytoplasmic, calcineurin-dependent 1	6.61722	6.65076	6.49021	5.87679	5.98772	6.09321	1.51588	0.600157	1.51588	up	8.81524e-06	9.85855e-05
4599	MX1	MX dynamin-like GTPase 1	6.34899	6.35565	6.41151	5.27576	5.10281	5.48696	2.11923	1.08354	2.11923	up	1.28888e-07	3.44287e-06
5744	PTHLH	parathyroid hormone-like hormone	7.48763	7.38423	7.61807	6.84567	6.94684	6.79414	1.55232	0.634427	1.55232	up	1.42158e-06	2.2598e-05
387763	C11orf96	chromosome 11 open reading frame 96	7.90363	7.98972	7.89561	5.70226	5.74481	5.90684	4.42297	2.14502	4.42297	up	1.15753e-12	6.32654e-10
1317	SLC31A1	solute carrier family 31 (copper transporter), member 1	4.54249	4.34603	4.03097	3.75921	3.35545	3.63875	1.6495	0.722027	1.6495	up	0.000284872	0.00166539
6950	TCP1	t-complex 1	9.08063	9.0833	9.07834	8.3707	8.48184	8.42011	1.5763	0.65654	1.5763	up	4.00163e-09	2.39245e-07
653550	TP53TG3C	TP53 target 3C	7.18599	7.25545	7.28441	6.53802	6.46974	6.53413	1.65633	0.727987	1.65633	up	6.92959e-08	2.13653e-06
170302	ARX	aristaless related homeobox	6.46451	6.55894	6.53156	5.84344	5.81522	6.05745	1.5294	0.612967	1.5294	up	8.65913e-06	9.72279e-05
23366	KIAA0895	KIAA0895	6.98684	7.00661	6.85199	6.16573	6.08005	6.24613	1.72251	0.78451	1.72251	up	2.12933e-07	5.08142e-06
54855	FAM46C	family with sequence similarity 46 member C	4.66593	4.9317	4.91744	3.59365	3.81937	3.10677	2.5171	1.33176	2.5171	up	2.32597e-06	3.3565e-05
166824	RASSF6	Ras association (RalGDS/AF-6) domain family member 6	4.84139	4.64201	4.59119	3.62495	4.02962	4.04005	1.73306	0.793323	1.73306	up	4.23266e-05	0.00034877
1767	DNAH5	dynein, axonemal, heavy chain 5	6.06814	6.36198	6.22661	5.41488	5.04062	5.50742	1.8634	0.897937	1.8634	up	8.48802e-06	9.56424e-05
64121	RRAGC	Ras-related GTP binding C	9.22258	9.30095	9.36331	8.32394	8.24425	8.38162	1.97111	0.97901	1.97111	up	2.38969e-10	3.11851e-08
4783	NFIL3	nuclear factor, interleukin 3 regulated	10.2241	10.2214	10.2429	9.04487	9.15592	9.12529	2.17459	1.12075	2.17459	up	2.15642e-12	9.78951e-10
64135	IFIH1	interferon induced, with helicase C domain 1	5.94531	6.11977	6.23207	5.34041	5.44045	5.42279	1.62207	0.697833	1.62207	up	5.85119e-06	7.06966e-05
8658	TNKS	tankyrase, TRF1-interacting ankyrin-related ADP-ribose polymerase	7.4816	7.40766	7.46739	6.80534	6.69385	6.75498	1.62544	0.700827	1.62544	up	7.03474e-08	2.16216e-06
79753	SNIP1	Smad nuclear interacting protein 1	7.12675	6.99993	7.02532	6.26248	6.24819	6.40461	1.67664	0.745573	1.67664	up	2.36672e-07	5.51392e-06
55814	BDP1	B double prime 1, subunit of RNA polymerase III transcription initiation factor IIIB	9.12762	9.14489	9.25364	8.5823	8.35149	8.65491	1.56462	0.645817	1.56462	up	7.83772e-07	1.41353e-05
6038	RNASE4	ribonuclease, RNase A family, 4	7.92552	7.95955	7.99976	7.24284	7.19798	7.44901	1.58557	0.665	1.58557	up	4.46e-07	9.06774e-06
3162	HMOX1	heme oxygenase 1	12.1631	12.2174	12.0108	10.4225	10.5706	10.4407	3.14381	1.65251	3.14381	up	6.47004e-13	4.16628e-10
80351	TNKS2	tankyrase, TRF1-interacting ankyrin-related ADP-ribose polymerase 2	9.20305	9.60971	9.26801	7.86682	8.73723	7.78834	2.34479	1.22946	2.34479	up	3.73216e-05	0.000316972
54901	CDKAL1	CDK5 regulatory subunit associated protein 1-like 1	4.57753	4.44244	4.29583	4.08795	3.54176	3.74965	1.56426	0.64548	1.56426	up	0.000503495	0.00264579
9553	MRPL33	mitochondrial ribosomal protein L33	9.794	9.87678	9.94059	8.9673	9.06431	9.14291	1.75599	0.812283	1.75599	up	2.42025e-09	1.69159e-07
8682	PEA15	phosphoprotein enriched in astrocytes 15	10.5573	10.552	10.5827	9.93387	9.85428	9.90219	1.58801	0.667223	1.58801	up	2.15543e-10	2.87978e-08
3934	LCN2	lipocalin 2	12.5476	12.4819	12.5287	11.8817	11.8587	11.8558	1.57353	0.654007	1.57353	up	1.99015e-11	4.83046e-09
55122	AKIRIN2	akirin 2	8.77955	8.851	8.881	8.02606	8.10459	8.11995	1.68605	0.75365	1.68605	up	2.52862e-09	1.74866e-07
25820	ARIH1	ariadne RBR E3 ubiquitin protein ligase 1	8.30365	8.28189	8.16317	7.64837	7.67446	7.66381	1.50249	0.587357	1.50249	up	1.14795e-07	3.16433e-06
2661	GDF9	growth differentiation factor 9	5.15202	4.79131	4.94194	3.52761	3.77728	3.53383	2.54709	1.34885	2.54709	up	7.97471e-08	2.39668e-06
83877	TM2D2	TM2 domain containing 2	6.16986	6.27412	6.40102	5.50154	5.59077	5.64452	1.62757	0.702723	1.62757	up	2.9506e-06	4.07666e-05
1475	CSTA	cystatin A (stefin A)	7.25969	7.35664	7.46361	6.60361	6.63104	6.67334	1.65174	0.723983	1.65174	up	1.7179e-07	4.2871e-06
3400	ID4	inhibitor of DNA binding 4, dominant negative helix-loop-helix protein	6.1616	6.11663	6.08886	4.64731	4.64531	4.96918	2.58189	1.36843	2.58189	up	1.28978e-08	5.79663e-07
57579	FAM135A	family with sequence similarity 135 member A	8.3654	8.30559	8.42118	7.7577	7.46951	7.8795	1.58208	0.66182	1.58208	up	5.47042e-06	6.69611e-05
441520	CT45A4	cancer/testis antigen family 45, member A4	5.16234	5.25267	5.33042	4.5501	4.29547	4.75851	1.6401	0.713783	1.6401	up	5.8036e-05	0.00045097
64783	RBM15	RNA binding motif protein 15	5.71787	5.48098	5.43358	4.77797	4.11361	4.40222	2.16276	1.11288	2.16276	up	7.08004e-06	8.24312e-05
51804	SIX4	SIX homeobox 4	7.46345	7.47197	7.61371	6.49261	6.1685	6.60458	2.13536	1.09448	2.13536	up	1.20254e-07	3.28026e-06
23092	ARHGAP26	Rho GTPase activating protein 26	6.33531	6.34521	6.46963	5.35607	5.01762	5.67517	2.04736	1.03376	2.04736	up	5.56714e-06	6.7849e-05
6668	SP2	Sp2 transcription factor	5.99812	6.06671	6.42826	5.46968	5.53526	5.64821	1.52977	0.613313	1.52977	up	0.000128781	0.000866628
10914	PAPOLA	poly(A) polymerase alpha	7.34283	7.24022	7.23618	6.43113	6.41999	6.9237	1.60377	0.68147	1.60377	up	6.38687e-05	0.000488942
10732	TCFL5	transcription factor-like 5 (basic helix-loop-helix)	7.12757	7.30231	7.25228	6.46294	6.48577	6.40181	1.71382	0.777213	1.71382	up	8.57345e-08	2.52637e-06
118932	ANKRD22	ankyrin repeat domain 22	5.54437	5.94078	5.7473	4.751	4.61359	4.53478	2.15999	1.11103	2.15999	up	3.67961e-07	7.83814e-06
1301	COL11A1	collagen, type XI, alpha 1	4.55802	4.75459	4.6673	3.79713	3.32684	4.12927	1.8776	0.90889	1.8776	up	0.000132621	0.000887302
84698	CAPS2	calcyphosine 2	4.87275	4.96324	5.06449	4.11078	4.0099	4.35021	1.75305	0.809863	1.75305	up	8.49514e-06	9.56952e-05
2277	FIGF	c-fos induced growth factor (vascular endothelial growth factor D)	6.37844	6.0626	6.40743	5.24639	5.39646	5.37168	1.92472	0.944647	1.92472	up	7.79084e-07	1.40765e-05
3171	FOXA3	forkhead box A3	5.83145	6.01027	5.85841	5.45256	5.01353	5.47288	1.50218	0.587053	1.50218	up	0.000377776	0.00208912
134145	FAM173B	family with sequence similarity 173 member B	6.27869	6.3116	6.3783	5.68578	5.28916	5.68294	1.70555	0.770237	1.70555	up	1.03835e-05	0.000112794
57018	CCNL1	cyclin L1	9.63685	9.43489	9.42206	8.10734	8.29125	8.37485	2.36218	1.24012	2.36218	up	8.00077e-10	7.63247e-08
7159	TP53BP2	tumor protein p53 binding protein 2	7.44957	7.59432	7.48714	6.83083	6.88619	7.05229	1.50237	0.58724	1.50237	up	2.74605e-06	3.82906e-05
7903	ST8SIA4	ST8 alpha-N-acetyl-neuraminide alpha-2,8-sialyltransferase 4	6.76375	6.84773	6.82587	6.14194	5.86931	6.1775	1.68125	0.749533	1.68125	up	1.82222e-06	2.76462e-05
115265	DDIT4L	DNA damage inducible transcript 4 like	7.21391	7.2617	7.24269	6.35518	6.44937	6.43688	1.7723	0.825623	1.7723	up	1.67528e-08	7.09872e-07
1850	DUSP8	dual specificity phosphatase 8	6.42058	6.49651	6.4418	5.54597	5.81483	5.65222	1.71946	0.781957	1.71946	up	8.75404e-07	1.5399e-05
255488	RNF144B	ring finger protein 144B	6.28785	6.42109	6.54991	5.43732	5.19539	5.71239	1.96054	0.97125	1.96054	up	3.59321e-06	4.7699e-05
574016	CLLU1OS	chronic lymphocytic leukemia up-regulated 1 opposite strand	5.56938	5.70262	5.55401	4.89457	5.14272	4.82784	1.57312	0.653627	1.57312	up	3.29829e-05	0.000286884
767	CA8	carbonic anhydrase VIII	6.74574	6.81752	6.72524	5.96129	5.70152	6.23249	1.73837	0.797733	1.73837	up	1.18328e-05	0.000125567
653390	RRN3P2	RRN3 homolog, RNA polymerase I transcription factor pseudogene 2	5.63491	5.55058	5.64455	4.70772	5.04178	5.06331	1.59373	0.67241	1.59373	up	3.78008e-05	0.00032021
467	ATF3	activating transcription factor 3	11.2772	11.2581	11.2666	9.69551	9.83136	9.78347	2.82292	1.49719	2.82292	up	4.73953e-14	5.17135e-11
6102	RP2	retinitis pigmentosa 2 (X-linked recessive)	9.09584	9.11402	9.26224	8.25981	8.24182	8.49562	1.77147	0.82495	1.77147	up	4.86616e-08	1.59952e-06
3184	HNRNPD	heterogeneous nuclear ribonucleoprotein D	5.27674	5.28386	5.05552	4.75518	4.36313	4.63926	1.53636	0.619517	1.53636	up	0.000182135	0.00115243
3554	IL1R1	interleukin 1 receptor, type I	8.24741	8.25276	8.23071	7.57717	7.77822	7.5339	1.53035	0.613863	1.53035	up	5.37641e-07	1.04807e-05
4921	DDR2	discoidin domain receptor tyrosine kinase 2	4.65103	4.66739	4.82118	4.01574	3.79897	4.07123	1.68322	0.75122	1.68322	up	1.23197e-05	0.000129493
116039	OSR2	odd-skipped related transciption factor 2	5.36187	5.34364	5.18162	4.5721	4.41065	4.69965	1.66429	0.73491	1.66429	up	1.15984e-05	0.000123565
6495	SIX1	SIX homeobox 1	5.17493	5.43269	5.2651	4.36043	3.82262	4.53423	2.07313	1.05181	2.07313	up	2.14686e-05	0.000201924
2634	GBP2	guanylate binding protein 2, interferon-inducible	5.0387	4.87181	4.78826	3.81514	3.57773	4.35548	1.97722	0.983473	1.97722	up	6.62019e-05	0.000502883
11259	FILIP1L	filamin A interacting protein 1-like	5.78878	5.93698	5.87397	5.00236	5.16852	5.01902	1.74506	0.803277	1.74506	up	9.70129e-07	1.6638e-05
113263	GLCCI1	glucocorticoid induced 1	4.43058	4.83692	5.00171	4.11315	3.91623	4.22238	1.59381	0.672483	1.59381	up	0.000473629	0.00251476
3075	CFH	complement factor H	6.50375	6.23598	6.51464	5.67996	5.72607	5.69828	1.6434	0.716687	1.6434	up	3.35546e-06	4.51997e-05
1356	CP	ceruloplasmin (ferroxidase)	6.05074	6.335	6.20812	4.57752	4.76342	5.07917	2.62306	1.39125	2.62306	up	1.07736e-07	3.01845e-06
26175	TMEM251	transmembrane protein 251	9.71159	9.7456	9.79462	8.99668	9.00762	9.07834	1.65068	0.723057	1.65068	up	6.11224e-10	6.31813e-08
6374	CXCL5	chemokine (C-X-C motif) ligand 5	11.616	11.6874	11.7943	11.0331	11.0865	11.1277	1.53345	0.616783	1.53345	up	7.12149e-09	3.67102e-07
384	ARG2	arginase 2	6.31379	6.36076	6.26723	4.83388	4.99567	5.11443	2.51856	1.3326	2.51856	up	5.21587e-09	2.91436e-07
10018	BCL2L11	BCL2-like 11 (apoptosis facilitator)	5.97114	6.14328	6.12486	5.57947	4.93267	5.57508	1.64416	0.717353	1.64416	up	0.00041406	0.00225018
200350	FOXD4L1	forkhead box D4-like 1	6.66911	6.75463	6.85915	6.07584	6.19529	6.23465	1.50772	0.59237	1.50772	up	5.84738e-06	7.06724e-05
9976	CLEC2B	C-type lectin domain family 2, member B	7.86495	7.85172	7.67488	6.31979	6.34853	6.36358	2.73818	1.45322	2.73818	up	5.31215e-11	9.70518e-09
83931	STK40	serine/threonine kinase 40	8.27633	8.38254	8.54236	7.58391	7.69917	7.5688	1.72084	0.783117	1.72084	up	7.89469e-08	2.37992e-06
4277	MICB	MHC class I polypeptide-related sequence B	6.69618	6.68122	6.5238	5.55034	5.55981	5.7857	2.00247	1.00178	2.00247	up	9.37378e-08	2.70477e-06
10464	PIBF1	progesterone immunomodulatory binding factor 1	5.23686	5.40642	5.22815	4.37208	4.50012	4.80344	1.66086	0.73193	1.66086	up	4.24537e-05	0.000349598
8436	SDPR	serum deprivation response	7.1405	7.08042	7.03498	6.50806	6.4115	6.4932	1.5309	0.61438	1.5309	up	6.8415e-07	1.27362e-05
23208	SYT11	synaptotagmin 11	4.6002	4.71188	4.3686	3.97537	3.64537	4.00961	1.60597	0.683443	1.60597	up	0.000155461	0.00100984
23111	SPG20	spastic paraplegia 20 (Troyer syndrome)	9.01864	9.02697	8.93531	8.18708	8.26417	8.28494	1.67975	0.748243	1.67975	up	2.11726e-09	1.53726e-07
10451	VAV3	vav guanine nucleotide exchange factor 3	7.27029	7.26356	7.36678	6.62153	6.43745	6.60815	1.67539	0.7445	1.67539	up	1.90845e-07	4.66483e-06
3269	HRH1	histamine receptor H1	6.83487	6.74049	6.82465	5.84084	5.48513	5.79706	2.13218	1.09233	2.13218	up	8.11134e-08	2.42476e-06
8851	CDK5R1	cyclin-dependent kinase 5, regulatory subunit 1 (p35)	6.81005	7.09686	7.19745	5.12339	5.06662	5.50785	3.48744	1.80217	3.48744	up	6.34061e-09	3.39781e-07
51278	IER5	immediate early response 5	11.0503	11.0108	11.0783	10.1873	10.1462	10.27	1.7966	0.845267	1.7966	up	4.2622e-11	8.28736e-09
10126	DNAL4	dynein, axonemal, light chain 4	7.68309	7.64954	7.66541	6.93448	6.94866	6.97422	1.63985	0.71356	1.63985	up	1.65694e-08	7.03617e-07
5930	RBBP6	retinoblastoma binding protein 6	8.55945	8.72432	8.93504	7.49821	7.54587	7.57484	2.29734	1.19996	2.29734	up	2.90746e-09	1.9332e-07
29841	GRHL1	grainyhead-like transcription factor 1	5.85833	5.84442	5.78024	4.9043	4.66492	4.84926	2.03003	1.0215	2.03003	up	1.1224e-07	3.10698e-06
10745	PHTF1	putative homeodomain transcription factor 1	6.59715	6.58906	6.66334	5.90308	5.7379	6.04858	1.64718	0.719997	1.64718	up	2.51049e-06	3.55872e-05
5366	PMAIP1	phorbol-12-myristate-13-acetate-induced protein 1	9.62944	9.74994	9.75294	8.59941	8.56816	8.69596	2.12815	1.0896	2.12815	up	4.12872e-11	8.06847e-09
5997	RGS2	regulator of G-protein signaling 2	9.39039	9.35223	9.34873	7.23098	7.13228	7.2868	4.42936	2.1471	4.42936	up	2.13831e-14	2.62477e-11
54885	TBC1D8B	TBC1 domain family, member 8B (with GRAM domain)	4.61307	4.68308	4.72901	3.9168	3.90339	3.85305	1.72187	0.783973	1.72187	up	1.94729e-06	2.91167e-05
79612	NAA16	N(alpha)-acetyltransferase 16, NatA auxiliary subunit	7.08524	7.1171	7.29809	6.1038	6.23648	6.61898	1.79883	0.847057	1.79883	up	8.2747e-06	9.37497e-05
27101	CACYBP	calcyclin binding protein	6.50842	6.44291	6.66625	5.16094	5.28225	5.63463	2.26564	1.17992	2.26564	up	2.94153e-07	6.54265e-06
90362	FAM110B	family with sequence similarity 110 member B	5.99748	6.12699	6.01262	5.31948	5.42662	5.58015	1.51952	0.603613	1.51952	up	2.23026e-05	0.000208065
100653049	LOC100653049	keratin, type I cuticular Ha4	6.7852	6.96739	6.94202	6.2472	6.2638	6.25884	1.56005	0.64159	1.56005	up	1.11634e-06	1.86357e-05
51716	CES1P1	carboxylesterase 1 pseudogene 1	10.025	9.97864	9.9761	9.29833	9.33668	9.35051	1.58526	0.664723	1.58526	up	4.2082e-10	4.89962e-08
6414	SEPP1	selenoprotein P, plasma, 1	4.97979	4.76945	4.98729	4.22768	3.85007	4.3529	1.70365	0.768627	1.70365	up	7.25084e-05	0.000542604
7289	TULP3	tubby like protein 3	8.55475	8.66933	8.62497	7.95537	8.00313	8.01494	1.54243	0.625203	1.54243	up	2.15327e-08	8.63948e-07
5918	RARRES1	retinoic acid receptor responder (tazarotene induced) 1	9.01808	9.06711	9.04729	8.34894	8.30986	8.35482	1.6316	0.706287	1.6316	up	9.97763e-10	8.84108e-08
1119	CHKA	choline kinase alpha	8.60551	8.62738	8.7167	7.87932	8.03953	8.1698	1.53721	0.620313	1.53721	up	9.04903e-07	1.57847e-05
91408	BTF3L4	basic transcription factor 3-like 4	7.51712	7.63257	7.55193	6.48908	6.43461	6.75654	2.00991	1.00713	2.00991	up	4.19521e-08	1.42001e-06
898	CCNE1	cyclin E1	8.41939	8.5026	8.4818	7.90151	7.82416	7.86158	1.52152	0.605513	1.52152	up	3.06848e-08	1.12962e-06
98	ACYP2	acylphosphatase 2, muscle type	5.68796	5.86931	6.07926	5.08386	5.09387	5.40844	1.60598	0.683453	1.60598	up	9.16433e-05	0.000655334
120	ADD3	adducin 3	7.22359	7.3021	7.3513	6.66979	6.51277	6.70405	1.58388	0.66346	1.58388	up	6.80822e-07	1.26863e-05
51527	GSKIP	GSK3B interacting protein	9.42827	9.438	9.57679	8.57727	8.47015	8.68026	1.87271	0.905127	1.87271	up	2.72737e-09	1.85348e-07
353376	TICAM2	toll-like receptor adaptor molecule 2	5.48581	5.37198	5.52345	4.1884	3.9783	4.58791	2.31158	1.20888	2.31158	up	1.28181e-06	2.0843e-05
7111	TMOD1	tropomodulin 1	6.48663	6.3191	6.68756	5.79964	5.84023	5.89051	1.57386	0.654303	1.57386	up	1.48949e-05	0.000150211
201475	RAB12	RAB12, member RAS oncogene family	8.54404	8.50553	8.57853	8.02398	7.74474	8.01094	1.53278	0.616147	1.53278	up	1.28199e-06	2.0843e-05
2717	GLA	galactosidase alpha	9.41151	9.45485	9.37919	8.72935	8.66766	8.76193	1.61949	0.695537	1.61949	up	1.54398e-09	1.20094e-07
51132	RLIM	ring finger protein, LIM domain interacting	7.14952	6.9603	7.04636	6.25515	6.1937	6.43565	1.69024	0.757227	1.69024	up	7.48355e-07	1.36357e-05
1195	CLK1	CDC like kinase 1	9.8618	9.77	9.79503	8.01318	8.19521	8.27728	3.13193	1.64705	3.13193	up	4.12813e-12	1.63791e-09
6288	SAA1	serum amyloid A1	4.8071	5.35607	4.84052	4.11599	4.13506	3.99792	1.88981	0.91824	1.88981	up	2.18972e-05	0.000205182
27	ABL2	ABL proto-oncogene 2, non-receptor tyrosine kinase	9.33285	9.31195	9.31992	8.14385	8.2539	8.24424	2.15483	1.10758	2.15483	up	1.11754e-11	3.15814e-09
51655	RASD1	RAS, dexamethasone-induced 1	5.56759	5.56566	5.53942	4.92139	4.67796	4.22877	1.92944	0.948183	1.92944	up	2.52473e-05	0.000229351
9069	CLDN12	claudin 12	8.9364	8.96945	9.06804	8.29401	8.05177	8.40228	1.67243	0.741943	1.67243	up	4.52626e-07	9.14564e-06
54800	KLHL24	kelch like family member 24	7.93418	7.89138	7.83103	7.10765	7.1807	7.25699	1.62873	0.70375	1.62873	up	5.21959e-08	1.69565e-06
130888	FBXO36	F-box protein 36	5.53152	5.45707	5.40962	4.62451	4.25312	4.65297	1.93975	0.95587	1.93975	up	2.30481e-06	3.33227e-05
5920	RARRES3	retinoic acid receptor responder (tazarotene induced) 3	7.08035	6.94727	6.98259	5.0471	5.06481	5.4314	3.53645	1.8223	3.53645	up	6.07271e-10	6.29383e-08
161582	DYX1C1	dyslexia susceptibility 1 candidate 1	7.24384	7.30391	7.36855	6.42247	6.08733	6.53928	1.93957	0.95574	1.93957	up	6.12911e-07	1.16291e-05
79679	VTCN1	V-set domain containing T cell activation inhibitor 1	6.33803	6.3091	6.31916	4.93892	4.77831	5.11017	2.60202	1.37963	2.60202	up	5.45218e-09	3.02062e-07
51526	OSER1	oxidative stress responsive serine-rich 1	10.2123	10.1839	10.1614	8.63069	8.78307	8.83813	2.7043	1.43526	2.7043	up	2.45317e-12	1.0474e-09
4750	NEK1	NIMA-related kinase 1	6.01646	6.23054	6.2288	5.41354	5.6036	5.5289	1.56185	0.643253	1.56185	up	1.23243e-05	0.000129508
84125	LRRIQ1	leucine-rich repeats and IQ motif containing 1	4.41408	4.55253	4.83343	3.94028	4.13814	3.8959	1.52475	0.608573	1.52475	up	0.00031256	0.00179179
10920	COPS8	COP9 signalosome subunit 8	9.51345	9.53234	9.51371	8.83484	8.88163	8.97853	1.53847	0.6215	1.53847	up	8.26779e-09	4.09016e-07
93474	ZNF670	zinc finger protein 670	6.84486	6.94386	7.06819	6.27235	5.97726	6.37179	1.67617	0.74517	1.67617	up	7.94364e-06	9.08638e-05
729264	TP53TG3D	TP53 target 3D	7.18599	7.25545	7.28441	6.53802	6.46974	6.53413	1.65633	0.727987	1.65633	up	6.92959e-08	2.13653e-06
9734	HDAC9	histone deacetylase 9	7.39679	7.31385	7.42084	6.09566	6.02753	6.18241	2.42048	1.27529	2.42048	up	3.35082e-10	4.12603e-08
81562	LMAN2L	lectin, mannose-binding 2-like	7.98969	7.85055	7.72763	7.03549	7.17381	7.29259	1.61179	0.68866	1.61179	up	1.67528e-06	2.58363e-05
57161	PELI2	pellino E3 ubiquitin protein ligase family member 2	7.59227	7.6403	7.63269	6.7008	6.73639	6.81553	1.82874	0.870847	1.82874	up	4.56052e-09	2.63437e-07
9638	FEZ1	fasciculation and elongation protein zeta 1	7.4084	7.35027	7.33305	6.47511	6.40754	6.39383	1.91642	0.938413	1.91642	up	3.4513e-09	2.17604e-07
3323	HSP90AA4P	heat shock protein 90kDa alpha family class A member 4, pseudogene	12.4892	12.5285	12.4641	11.2849	11.4051	11.2247	2.28002	1.18905	2.28002	up	1.93269e-12	8.93131e-10
1032	CDKN2D	cyclin-dependent kinase inhibitor 2D (p19, inhibits CDK4)	6.38949	6.64715	6.55549	5.05343	4.83083	4.98521	2.97774	1.57422	2.97774	up	1.22188e-09	1.00706e-07
6526	SLC5A3	solute carrier family 5 (sodium/myo-inositol cotransporter), member 3	8.60218	8.71783	8.71765	7.90061	7.698	8.11866	1.70937	0.773463	1.70937	up	1.02074e-06	1.73796e-05
6718	AKR1D1	aldo-keto reductase family 1, member D1	4.79443	4.87695	5.14136	4.39773	4.19138	4.20685	1.59357	0.67226	1.59357	up	6.54197e-05	0.000498212
84455	EFCAB7	EF-hand calcium binding domain 7	5.50348	5.65059	5.71265	4.177	4.41455	4.39142	2.45306	1.29458	2.45306	up	2.36523e-08	9.2221e-07
51315	KRCC1	lysine-rich coiled-coil 1	6.39391	6.42043	6.73614	5.67929	5.50087	5.84758	1.79118	0.840913	1.79118	up	6.49311e-06	7.69612e-05
6615	SNAI1	snail family zinc finger 1	6.00636	6.10785	6.20091	5.38562	5.23354	5.13183	1.8084	0.85471	1.8084	up	8.9757e-07	1.57045e-05
5868	RAB5A	RAB5A, member RAS oncogene family	8.63419	8.55571	8.36959	7.68434	7.96433	7.89194	1.59434	0.67296	1.59434	up	2.14883e-06	3.14114e-05
1182	CLCN3	chloride channel, voltage-sensitive 3	9.37166	9.42926	9.31754	8.56817	8.56208	8.6579	1.71329	0.77677	1.71329	up	1.01236e-09	8.85648e-08
54894	RNF43	ring finger protein 43	4.95284	4.85153	4.84884	4.22104	4.13101	4.40002	1.55155	0.633713	1.55155	up	3.90889e-05	0.000328711
8676	STX11	syntaxin 11	5.51164	5.46255	5.43462	4.91211	4.71834	4.67714	1.62496	0.700407	1.62496	up	7.37939e-06	8.51527e-05
259230	SGMS1	sphingomyelin synthase 1	8.31562	8.34062	8.46335	6.95301	6.62874	7.11974	2.77541	1.4727	2.77541	up	4.93934e-09	2.80777e-07
1428	CRYM	crystallin mu	6.66971	6.59714	6.97884	6.06958	5.89104	6.24156	1.60344	0.68117	1.60344	up	4.9897e-05	0.000398932
83544	DNAL1	dynein, axonemal, light chain 1	6.43895	6.36568	6.39525	5.56619	5.45937	5.74688	1.75217	0.809147	1.75217	up	8.25894e-07	1.47326e-05
6322	SCML1	sex comb on midleg-like 1 (Drosophila)	7.14422	7.35445	7.54374	6.63153	6.20041	6.73187	1.77301	0.8262	1.77301	up	3.39829e-05	0.000293352
80329	ULBP1	UL16 binding protein 1	7.61922	7.62545	7.6413	6.62035	6.72031	6.80277	1.8845	0.91418	1.8845	up	5.68176e-09	3.11703e-07
2965	GTF2H1	general transcription factor IIH subunit 1	9.75001	9.75862	9.71111	9.0552	9.01186	9.17573	1.57897	0.658983	1.57897	up	6.92809e-09	3.60424e-07
284942	RPL23AP82	ribosomal protein L23a pseudogene 82	6.13944	6.08156	6.096	5.17271	4.23082	5.69529	2.10341	1.07273	2.10341	up	0.00137835	0.00605815
9819	TSC22D2	TSC22 domain family member 2	8.45148	8.48204	8.51829	7.42409	7.48154	7.53494	2.0052	1.00375	2.0052	up	1.62955e-10	2.31916e-08
79365	BHLHE41	basic helix-loop-helix family member e41	6.82535	6.92869	7.10644	6.25232	5.84181	6.47893	1.6964	0.762473	1.6964	up	9.74283e-05	0.000686824
4008	LMO7	LIM domain 7	8.3784	8.46204	8.5823	7.82997	7.44303	7.95215	1.66155	0.73253	1.66155	up	1.47747e-05	0.000149191
8537	BCAS1	breast carcinoma amplified sequence 1	4.8964	5.07607	5.1	4.36452	3.75457	4.60701	1.71966	0.782123	1.71966	up	0.000737312	0.00361885
27230	SERP1	stress-associated endoplasmic reticulum protein 1	9.72395	9.67576	9.59769	7.97801	8.03234	7.98562	3.17585	1.66714	3.17585	up	1.12321e-13	1.05047e-10
91746	YTHDC1	YTH domain containing 1	10.2892	10.3183	10.3326	9.67211	9.58929	9.78769	1.54792	0.63033	1.54792	up	1.40492e-08	6.17285e-07
25888	ZNF473	zinc finger protein 473	8.70296	8.66344	8.64484	7.19583	7.22046	7.30249	2.696	1.43082	2.696	up	2.52453e-12	1.05493e-09
3552	IL1A	interleukin 1 alpha	7.64878	7.6777	7.69219	6.47827	6.26505	6.44068	2.4254	1.27822	2.4254	up	3.23641e-10	4.01028e-08
51265	CDKL3	cyclin-dependent kinase-like 3	5.1792	5.46923	5.08078	4.56208	4.55437	4.44335	1.65077	0.723137	1.65077	up	2.76306e-05	0.000247396
7465	WEE1	WEE1 G2 checkpoint kinase	9.06932	9.09657	9.22181	7.93684	7.91734	8.0381	2.24255	1.16514	2.24255	up	5.56269e-11	1.00231e-08
353322	ANKRD37	ankyrin repeat domain 37	7.08173	6.83631	7.14117	5.85535	6.10299	6.19379	1.95752	0.969027	1.95752	up	6.13131e-07	1.16291e-05
92691	TMEM169	transmembrane protein 169	6.16144	6.02881	6.43872	5.31582	4.65079	4.99667	2.33253	1.2219	2.33253	up	3.56432e-06	4.74116e-05
27332	ZNF638	zinc finger protein 638	6.85768	6.88048	6.77652	6.05174	6.02625	6.10685	1.7131	0.776613	1.7131	up	9.85961e-08	2.82278e-06
3790	KCNS3	potassium voltage-gated channel, modifier subfamily S, member 3	4.79914	4.60503	4.72206	4.00288	3.9771	4.08214	1.61109	0.688037	1.61109	up	1.16147e-05	0.000123705
79768	KATNBL1	katanin p80 subunit B-like 1	7.92668	7.91927	7.82178	7.24218	7.26488	7.28986	1.54072	0.623603	1.54072	up	8.12726e-08	2.42684e-06
9444	QKI	QKI, KH domain containing, RNA binding	6.34502	6.28329	6.42834	5.66649	5.27673	5.83961	1.69107	0.75794	1.69107	up	4.68609e-05	0.000379146
220136	CFAP53	cilia and flagella associated protein 53	6.41272	6.38333	6.47133	4.74201	4.61208	4.81811	3.24539	1.69839	3.24539	up	1.67246e-10	2.3631e-08
10728	PTGES3	prostaglandin E synthase 3	10.9079	10.8961	10.8233	10.0493	10.0721	10.3086	1.6614	0.732397	1.6614	up	3.07894e-08	1.13159e-06
25819	NOCT	nocturnin	4.58863	4.69105	4.80974	4.17758	3.9451	4.06291	1.55252	0.63461	1.55252	up	5.0724e-05	0.00040431
5525	PPP2R5A	protein phosphatase 2 regulatory subunit B', alpha	7.86598	7.69725	7.60948	6.97543	7.15517	7.25626	1.51077	0.595283	1.51077	up	1.07948e-05	0.000116553
26154	ABCA12	ATP binding cassette subfamily A member 12	5.29592	5.47367	5.29592	4.57844	4.78982	4.8628	1.52783	0.611483	1.52783	up	6.65819e-05	0.000505184
6430	SRSF5	serine/arginine-rich splicing factor 5	7.89045	7.88768	7.63891	6.80681	7.15675	7.01137	1.75812	0.814037	1.75812	up	1.32611e-06	2.13833e-05
27094	KCNMB3	potassium channel subfamily M regulatory beta subunit 3	6.48085	6.37169	6.37889	5.76183	5.22723	5.56811	1.855	0.89142	1.855	up	6.3359e-06	7.55309e-05
59	ACTA2	actin, alpha 2, smooth muscle, aorta	9.58699	9.53764	9.52769	8.84901	8.92451	8.83444	1.60375	0.681453	1.60375	up	1.37259e-09	1.09128e-07
440145	MZT1	mitotic spindle organizing protein 1	7.01104	7.03773	7.20984	6.26983	6.26699	6.34051	1.73359	0.79376	1.73359	up	1.37325e-07	3.61537e-06
55024	BANK1	B-cell scaffold protein with ankyrin repeats 1	4.74485	4.78126	5.04838	3.98953	4.27746	4.32597	1.58064	0.66051	1.58064	up	0.000134988	0.000899613
6364	CCL20	chemokine (C-C motif) ligand 20	7.16163	7.06469	7.0666	6.4115	6.12692	6.18238	1.81174	0.857373	1.81174	up	2.16615e-07	5.14427e-06
11158	RABL2B	RAB, member of RAS oncogene family-like 2B	7.92039	7.9103	8.01367	7.03538	6.96742	7.27183	1.81074	0.856577	1.81074	up	9.69402e-08	2.78349e-06
53944	CSNK1G1	casein kinase 1, gamma 1	8.79052	8.85096	8.89429	8.26594	8.17157	8.17523	1.55942	0.64101	1.55942	up	1.57549e-08	6.74511e-07
23429	RYBP	RING1 and YY1 binding protein	9.30716	9.35147	9.35135	8.61846	8.52646	8.61967	1.68	0.748463	1.68	up	7.20343e-10	7.13531e-08
402573	C7orf61	chromosome 7 open reading frame 61	6.73183	6.61814	6.85716	6.02334	6.13976	5.77392	1.68963	0.756703	1.68963	up	6.23508e-06	7.44873e-05
23635	SSBP2	single-stranded DNA binding protein 2	6.06503	6.1654	6.2448	5.55295	5.07698	5.59081	1.68354	0.751497	1.68354	up	6.05373e-05	0.000467447
23193	GANAB	glucosidase, alpha; neutral AB	9.33302	9.33017	9.34497	8.60864	8.54756	8.755	1.62336	0.698987	1.62336	up	1.40657e-08	6.17321e-07
51054	PLEKHA8P1	pleckstrin homology domain containing A8 pseudogene 1	4.67877	4.64359	4.95954	3.88502	3.93624	4.11546	1.71919	0.781727	1.71919	up	1.63282e-05	0.000161392
55608	ANKRD10	ankyrin repeat domain 10	8.27192	8.19552	8.32645	7.60945	7.45567	7.55967	1.65065	0.723033	1.65065	up	3.11759e-08	1.14127e-06
5277	PIGA	phosphatidylinositol glycan anchor biosynthesis class A	7.54761	7.5442	7.69845	6.63293	6.58589	6.63474	1.97096	0.9789	1.97096	up	2.98714e-09	1.97201e-07
5176	SERPINF1	serpin peptidase inhibitor, clade F (alpha-2 antiplasmin, pigment epithelium derived factor), member 1	4.33926	4.33755	4.58851	3.78696	3.36031	3.88733	1.67432	0.743573	1.67432	up	0.000168801	0.00108165
134266	GRPEL2	GrpE-like 2, mitochondrial (E. coli)	6.28446	6.1277	6.0089	5.29237	5.45281	5.4724	1.66381	0.734493	1.66381	up	4.74104e-06	5.96502e-05
6657	SOX2	SRY-box 2	6.87385	6.92604	7.01897	6.34758	6.11541	6.30841	1.6049	0.682487	1.6049	up	1.75065e-06	2.67155e-05
55500	ETNK1	ethanolamine kinase 1	8.48711	8.48067	8.7219	7.86843	7.53462	8.01039	1.69202	0.758747	1.69202	up	8.90383e-06	9.93586e-05
7112	TMPO	thymopoietin	4.6949	4.34105	4.81399	5.19784	5.05738	5.4053	-1.51943	-0.603527	1.51943	down	0.000618532	0.0031285
55192	DNAJC17	DnaJ heat shock protein family (Hsp40) member C17	3.99036	4.27721	4.08069	4.68341	4.75357	4.69409	-1.50971	-0.59427	1.50971	down	7.96274e-05	0.000585723
3005	H1F0	H1 histone family member 0	9.04588	9.0655	9.08958	9.7009	9.5072	9.81821	-1.52462	-0.60845	1.52462	down	5.96094e-07	1.14009e-05
57082	CASC5	cancer susceptibility candidate 5	4.9997	5.0792	4.93651	5.54628	5.47854	5.75725	-1.50409	-0.588887	1.50409	down	5.68529e-05	0.000443884
23089	PEG10	paternally expressed 10	7.88484	7.8724	8.01471	8.51731	8.48968	8.64116	-1.54264	-0.6254	1.54264	down	1.48828e-07	3.84351e-06
50515	CHST11	carbohydrate (chondroitin 4) sulfotransferase 11	7.17937	7.20419	7.25817	7.9355	8.09903	7.7882	-1.65519	-0.727	1.65519	down	3.94958e-07	8.26776e-06
5021	OXTR	oxytocin receptor	6.31141	6.44331	6.33883	7.10597	7.37014	7.37014	-1.88893	-0.917567	1.88893	down	1.01603e-07	2.89831e-06
125476	INO80C	INO80 complex subunit C	7.7284	7.74245	7.77398	8.42291	8.36395	8.52972	-1.61394	-0.690583	1.61394	down	2.18246e-08	8.72096e-07
196410	METTL7B	methyltransferase like 7B	4.93331	5.03	5.09479	5.93153	6.014	5.9989	-1.94816	-0.96211	1.94816	down	8.45032e-08	2.4957e-06
114825	PWWP2A	PWWP domain containing 2A	7.01339	6.91115	7.04575	7.70135	7.64162	7.93342	-1.70373	-0.7687	1.70373	down	3.69319e-07	7.86279e-06
11123	RCAN3	RCAN family member 3	3.69379	3.91786	3.93547	4.2258	4.4969	4.58782	-1.50295	-0.5878	1.50295	down	0.000331429	0.00187776
51005	AMDHD2	amidohydrolase domain containing 2	5.98086	5.84832	6.01643	6.55928	6.66735	6.45569	-1.52863	-0.612237	1.52863	down	7.67393e-06	8.79836e-05
56852	RAD18	RAD18, E3 ubiquitin protein ligase	4.67936	4.65099	4.67432	5.46524	5.37206	5.59087	-1.75058	-0.807833	1.75058	down	1.27386e-06	2.07659e-05
23531	MMD	monocyte to macrophage differentiation-associated	7.82783	7.96984	7.95201	8.63239	8.64054	8.68014	-1.66378	-0.734463	1.66378	down	6.42624e-09	3.42965e-07
54014	BRWD1	bromodomain and WD repeat domain containing 1	5.67181	5.65217	5.89782	6.59793	6.32098	6.4487	-1.64179	-0.71527	1.64179	down	7.43561e-06	8.56261e-05
1196	CLK2	CDC like kinase 2	7.32433	7.30719	7.30907	8.09315	7.97396	8.21665	-1.71839	-0.781057	1.71839	down	3.6509e-08	1.28265e-06
2317	FLNB	filamin B, beta	9.24599	9.21024	9.20532	9.90248	9.81583	9.90782	-1.57446	-0.65486	1.57446	down	1.24034e-09	1.01926e-07
84620	ST6GAL2	ST6 beta-galactosamide alpha-2,6-sialyltranferase 2	5.15113	4.82402	5.2822	5.7047	5.7047	5.89566	-1.605	-0.68257	1.605	down	8.41967e-05	0.000611886
339761	CYP27C1	cytochrome P450, family 27, subfamily C, polypeptide 1	3.47626	3.54081	3.74398	4.42639	3.98313	4.68225	-1.71345	-0.776907	1.71345	down	0.000318391	0.00181832
7965	AIMP2	aminoacyl tRNA synthetase complex-interacting multifunctional protein 2	9.28171	9.14892	9.29078	10.0913	9.91002	10.1235	-1.74247	-0.80113	1.74247	down	9.6071e-09	4.57414e-07
55872	PBK	PDZ binding kinase	5.05589	4.94765	5.1575	5.60331	5.89231	5.70681	-1.60265	-0.680463	1.60265	down	1.85903e-05	0.000179329
9538	EI24	etoposide induced 2.4	7.65808	7.76702	7.73757	9.60816	9.43095	9.56658	-3.51699	-1.81434	3.51699	down	3.30285e-13	2.41572e-10
101060373	LOC101060373	uncharacterized LOC101060373	10.0151	10.0168	9.95596	10.6641	10.6357	10.5224	-1.52779	-0.611443	1.52779	down	4.85779e-09	2.76943e-07
6732	SRPK1	SRSF protein kinase 1	7.75503	7.93736	7.92971	8.6611	8.58675	8.71753	-1.71843	-0.781093	1.71843	down	1.80166e-08	7.53665e-07
3049	HBQ1	hemoglobin subunit theta 1	6.90902	6.97296	6.94284	7.55842	7.63531	7.51658	-1.54595	-0.628497	1.54595	down	1.66675e-07	4.18607e-06
1114	CHGB	chromogranin B	5.34379	5.17096	5.04023	6.02086	5.84265	6.04088	-1.72087	-0.783137	1.72087	down	4.46006e-06	5.66961e-05
55622	TTC27	tetratricopeptide repeat domain 27	8.39357	8.33446	8.37331	8.95847	8.95019	9.01611	-1.52394	-0.60781	1.52394	down	8.19438e-09	4.08471e-07
54475	NLE1	notchless homolog 1 (Drosophila)	5.72951	5.62026	5.65219	6.45926	6.49873	6.30356	-1.68552	-0.753197	1.68552	down	7.99556e-07	1.43585e-05
80110	ZNF614	zinc finger protein 614	6.1338	5.94604	6.06451	7.03113	6.95452	7.0189	-1.93643	-0.9534	1.93643	down	1.79031e-08	7.49716e-07
7804	LRP8	LDL receptor related protein 8	6.32933	6.40032	6.42729	6.99832	6.86984	7.08179	-1.51327	-0.59767	1.51327	down	3.05277e-06	4.18836e-05
8829	NRP1	neuropilin 1	4.07523	3.69426	3.90215	4.71064	5.10756	4.50994	-1.8474	-0.8855	1.8474	down	6.77478e-05	0.000512249
6134	RPL10	ribosomal protein L10	7.56601	7.6298	7.55987	8.42978	8.3581	8.31981	-1.7219	-0.784003	1.7219	down	3.19018e-09	2.08026e-07
6894	TARBP1	TAR (HIV-1) RNA binding protein 1	7.67845	7.62602	7.68175	8.13901	8.36917	8.34444	-1.53915	-0.622133	1.53915	down	4.33848e-07	8.8897e-06
991	CDC20	cell division cycle 20	5.20384	5.25759	4.92471	5.85709	5.82108	5.9915	-1.69487	-0.761177	1.69487	down	8.29035e-06	9.38729e-05
654320	SNORA8	small nucleolar RNA, H/ACA box 8	5.64692	5.90362	5.89769	6.41484	6.39019	6.65603	-1.59211	-0.670943	1.59211	down	1.78953e-05	0.000173906
81671	VMP1	vacuole membrane protein 1	9.82849	9.81091	9.8564	10.5508	10.5811	10.5052	-1.64005	-0.713743	1.64005	down	1.10101e-10	1.69599e-08
285148	IAH1	isoamyl acetate-hydrolyzing esterase 1 homolog	8.37027	8.33949	8.44134	9.00412	9.04337	8.95427	-1.53356	-0.616887	1.53356	down	1.47881e-08	6.39731e-07
359845	FAM101B	family with sequence similarity 101 member B	7.70099	7.67749	7.83624	9.04124	9.08963	9.05214	-2.50145	-1.32276	2.50145	down	7.90863e-12	2.41565e-09
408050	NOMO3	NODAL modulator 3	9.01195	9.01854	8.99671	9.7395	9.58816	9.73616	-1.60089	-0.678873	1.60089	down	4.89718e-09	2.78785e-07
1033	CDKN3	cyclin-dependent kinase inhibitor 3	6.73098	6.64463	6.77478	7.62502	7.65979	7.71882	-1.93332	-0.95108	1.93332	down	2.55544e-09	1.76411e-07
347902	AMIGO2	adhesion molecule with Ig-like domain 2	9.79716	9.74659	9.7222	10.5863	10.5656	10.657	-1.79959	-0.847667	1.79959	down	3.54823e-11	7.41354e-09
4017	LOXL2	lysyl oxidase like 2	7.16038	6.95194	6.8691	7.69645	7.79992	7.58081	-1.62291	-0.698587	1.62291	down	1.82652e-06	2.76796e-05
9212	AURKB	aurora kinase B	5.58097	5.73588	5.58328	6.20954	6.51972	6.39976	-1.67361	-0.742963	1.67361	down	3.99458e-06	5.18873e-05
643314	KIAA0754	KIAA0754	4.82522	4.88582	5.06058	5.57382	5.42514	5.83379	-1.60998	-0.687043	1.60998	down	5.96481e-05	0.000461579
9120	SLC16A6	solute carrier family 16, member 6	4.48713	4.61788	4.42011	5.35319	5.09622	5.34902	-1.69087	-0.75777	1.69087	down	9.24663e-06	0.000102688
10112	KIF20A	kinesin family member 20A	4.46293	4.43934	4.55627	5.07726	5.14319	5.12768	-1.54742	-0.629863	1.54742	down	1.2536e-05	0.00013124
51295	ECSIT	ECSIT signalling integrator	7.29938	7.10948	7.15373	7.84135	7.88244	7.97249	-1.6372	-0.71123	1.6372	down	1.22237e-07	3.31474e-06
55163	PNPO	pyridoxamine 5'-phosphate oxidase	5.33376	5.30167	5.42484	6.03249	5.91176	6.13985	-1.59617	-0.67461	1.59617	down	5.58777e-06	6.80371e-05
5198	PFAS	phosphoribosylformylglycinamidine synthase	8.32995	8.24109	8.37538	9.04573	9.05784	9.10566	-1.68678	-0.75427	1.68678	down	1.95779e-09	1.44825e-07
10202	DHRS2	dehydrogenase/reductase (SDR family) member 2	4.13101	4.44215	4.36403	5.03076	4.7488	5.02596	-1.53984	-0.622777	1.53984	down	0.000162947	0.00105018
55723	ASF1B	anti-silencing function 1B histone chaperone	3.6674	3.99573	3.75224	4.47694	4.51812	4.28359	-1.53804	-0.621093	1.53804	down	0.000152881	0.000996049
6158	RPL28	ribosomal protein L28	7.75188	7.75045	7.73442	8.54383	8.66328	8.57648	-1.80119	-0.848947	1.80119	down	7.40135e-10	7.26813e-08
116835	HSPA12B	heat shock protein family A (Hsp70) member 12B	3.99527	3.96777	4.32044	4.84052	4.92214	4.52052	-1.58729	-0.666567	1.58729	down	0.00026042	0.00154778
81786	TRIM7	tripartite motif containing 7	7.25269	7.31462	7.48051	8.13894	8.14445	8.24493	-1.77379	-0.826833	1.77379	down	2.6364e-08	1.00249e-06
6678	SPARC	secreted protein, acidic, cysteine-rich (osteonectin)	5.90293	5.97613	6.00739	6.73787	6.53172	6.86476	-1.68098	-0.7493	1.68098	down	2.21382e-06	3.22308e-05
23642	SNHG1	small nucleolar RNA host gene 1	8.80713	8.77425	8.8752	9.7627	9.67676	9.7764	-1.8918	-0.91976	1.8918	down	8.33823e-11	1.35341e-08
8318	CDC45	cell division cycle 45	3.91453	3.80817	4.03057	4.85402	4.50486	4.70669	-1.70618	-0.770767	1.70618	down	1.8064e-05	0.000175415
2872	MKNK2	MAP kinase interacting serine/threonine kinase 2	8.26971	8.32305	8.16804	9.13411	9.31004	9.28897	-1.98725	-0.990773	1.98725	down	7.68318e-10	7.47018e-08
171568	POLR3H	polymerase (RNA) III (DNA directed) polypeptide H (22.9kD)	6.13884	6.06806	6.00927	6.63349	6.887	6.82684	-1.63624	-0.710387	1.63624	down	1.61827e-06	2.51646e-05
10849	CD3EAP	CD3e molecule, epsilon associated protein	8.15996	8.06595	8.14359	8.73386	8.95628	8.69687	-1.59384	-0.672503	1.59384	down	2.47061e-07	5.71192e-06
55270	NUDT15	nudix hydrolase 15	7.24789	7.34925	7.37604	8.21596	8.1949	8.25159	-1.86145	-0.896423	1.86145	down	1.20808e-09	1.0015e-07
51542	VPS54	VPS54 GARP complex subunit	7.36823	7.49151	7.44276	8.39082	8.24852	8.45267	-1.90506	-0.929837	1.90506	down	3.86072e-09	2.3507e-07
8828	NRP2	neuropilin 2	6.1765	6.05534	6.06218	7.25856	7.2344	7.39277	-2.293	-1.19724	2.293	down	1.08861e-09	9.316e-08
9939	RBM8A	RNA binding motif protein 8A	7.25135	7.36798	7.2989	8.1405	8.1314	8.0817	-1.75539	-0.81179	1.75539	down	3.46088e-09	2.17616e-07
5518	PPP2R1A	protein phosphatase 2 regulatory subunit A, alpha	8.79333	8.69245	8.70202	9.44095	9.50606	9.52767	-1.69618	-0.762293	1.69618	down	8.08327e-10	7.63247e-08
25847	ANAPC13	anaphase promoting complex subunit 13	8.19513	8.31411	8.04239	9.06148	9.10876	9.15637	-1.89868	-0.924993	1.89868	down	4.8084e-09	2.74926e-07
4351	MPI	mannose phosphate isomerase	5.22051	5.39086	5.25744	5.73581	6.01623	5.98576	-1.54007	-0.622997	1.54007	down	3.42178e-05	0.000295077
27316	RBMX	RNA binding motif protein, X-linked	10.1873	10.1443	10.0529	10.6522	10.9021	10.8109	-1.58035	-0.660243	1.58035	down	6.88731e-08	2.12517e-06
5283	PIGH	phosphatidylinositol glycan anchor biosynthesis class H	6.80268	6.96569	7.10292	7.58254	7.5767	7.74373	-1.59906	-0.677227	1.59906	down	2.0382e-06	3.02001e-05
2976	GTF3C2	general transcription factor IIIC subunit 2	7.61386	7.65169	7.51795	8.26162	8.21654	8.27593	-1.57665	-0.656863	1.57665	down	3.37797e-08	1.20954e-06
9656	MDC1	mediator of DNA damage checkpoint 1	6.661	6.64264	6.76983	7.35195	7.22338	7.45086	-1.57015	-0.650907	1.57015	down	1.10065e-06	1.84367e-05
153364	MBLAC2	metallo-beta-lactamase domain containing 2	6.55649	6.65561	6.52811	7.17939	7.34394	7.2116	-1.58547	-0.664907	1.58547	down	5.35597e-07	1.04616e-05
6695	SPOCK1	sparc/osteonectin, cwcv and kazal-like domains proteoglycan (testican) 1	6.33948	6.37205	6.51962	7.28431	7.06575	7.32918	-1.76055	-0.81603	1.76055	down	4.01567e-07	8.38127e-06
64324	NSD1	nuclear receptor binding SET domain protein 1	5.1379	5.49593	5.56297	6.105	5.62395	6.55674	-1.62034	-0.696297	1.62034	down	0.00309371	0.0118361
23474	ETHE1	ethylmalonic encephalopathy 1	7.81607	7.74763	7.67671	8.41698	8.61502	8.54262	-1.71484	-0.77807	1.71484	down	2.18089e-08	8.72096e-07
1968	EIF2S3	eukaryotic translation initiation factor 2 subunit gamma	10.6546	10.6595	10.6628	11.2585	11.2994	11.3045	-1.54594	-0.62848	1.54594	down	7.51757e-11	1.24071e-08
100526831	SLX1B-SULT1A4	SLX1B-SULT1A4 readthrough (NMD candidate)	7.05301	7.16899	7.09778	7.67905	7.72751	7.77514	-1.53756	-0.62064	1.53756	down	1.66119e-07	4.18012e-06
22943	DKK1	dickkopf WNT signaling pathway inhibitor 1	10.4699	10.4817	10.4931	11.2903	11.5048	11.3067	-1.84765	-0.885693	1.84765	down	4.74473e-10	5.26477e-08
159371	SLC35G1	solute carrier family 35 member G1	6.41328	6.70357	6.69289	7.21659	7.23321	7.43368	-1.61468	-0.691247	1.61468	down	5.31083e-06	6.54153e-05
9682	KDM4A	lysine (K)-specific demethylase 4A	6.73494	6.68375	6.84576	7.51499	7.44396	7.48301	-1.65386	-0.725837	1.65386	down	8.04344e-08	2.4118e-06
23065	EMC1	ER membrane protein complex subunit 1	6.84851	6.80307	6.76961	7.33517	7.37612	7.52192	-1.51993	-0.604007	1.51993	down	9.35435e-07	1.61867e-05
3658	IREB2	iron responsive element binding protein 2	4.10696	4.11264	3.94425	4.82449	4.60719	4.57731	-1.53161	-0.615047	1.53161	down	7.3578e-05	0.000549352
284273	ZADH2	zinc binding alcohol dehydrogenase domain containing 2	5.27767	5.33037	5.21386	5.9648	5.65782	6.27437	-1.61518	-0.691697	1.61518	down	0.000179877	0.00114146
7351	UCP2	uncoupling protein 2 (mitochondrial, proton carrier)	7.34861	7.32336	7.46555	8.17786	8.41291	8.16807	-1.83245	-0.873773	1.83245	down	3.65399e-08	1.28265e-06
23212	RRS1	ribosome biogenesis regulator homolog	9.19723	9.27771	9.22569	10.0696	10.0494	10.1527	-1.81131	-0.85703	1.81131	down	8.47691e-11	1.36464e-08
85359	DGCR6L	DiGeorge syndrome critical region gene 6-like	6.32177	6.46433	6.2216	7.06054	7.13141	7.02795	-1.66717	-0.7374	1.66717	down	4.76882e-07	9.55711e-06
4087	SMAD2	SMAD family member 2	6.49651	6.5172	6.54463	7.17034	7.02828	7.37612	-1.59343	-0.672133	1.59343	down	3.53385e-06	4.7102e-05
6146	RPL22	ribosomal protein L22	8.90797	8.9311	9.0201	11.2443	11.2355	11.2394	-4.87921	-2.28665	4.87921	down	2.6153e-16	9.33898e-13
51374	ATRAID	all-trans retinoic acid induced differentiation factor	9.99395	10.0132	10.0125	10.5991	10.634	10.6548	-1.53981	-0.622753	1.53981	down	2.46276e-10	3.19264e-08
84336	TMEM101	transmembrane protein 101	8.06037	7.95199	8.08211	8.62644	8.6956	8.66769	-1.54945	-0.631753	1.54945	down	2.78102e-08	1.04849e-06
134637	ADAT2	adenosine deaminase, tRNA-specific 2	4.45347	4.39912	4.47639	4.98718	4.95517	5.29303	-1.55344	-0.635467	1.55344	down	6.72587e-05	0.000509433
2181	ACSL3	acyl-CoA synthetase long-chain family member 3	8.49411	8.5134	8.65737	9.36659	9.33681	9.38039	-1.74872	-0.806303	1.74872	down	1.36237e-09	1.08768e-07
84798	C19orf48	chromosome 19 open reading frame 48	9.66498	9.62578	9.68634	10.3161	10.2838	10.3974	-1.5948	-0.673373	1.5948	down	8.39664e-10	7.86863e-08
11018	TMED1	transmembrane p24 trafficking protein 1	7.57418	7.54606	7.52991	8.13603	8.23357	8.18911	-1.55422	-0.636187	1.55422	down	2.78678e-08	1.04952e-06
3481	IGF2	insulin like growth factor 2	6.58932	6.63842	6.7128	7.62504	7.72763	7.80278	-2.10182	-1.07164	2.10182	down	1.50124e-09	1.17235e-07
81890	QTRT1	queuine tRNA-ribosyltransferase 1	7.48529	7.54696	7.40927	8.14591	7.98295	8.09404	-1.50921	-0.593793	1.50921	down	4.06554e-07	8.4617e-06
23310	NCAPD3	non-SMC condensin II complex subunit D3	4.68415	5.04116	5.20409	5.71646	5.75519	6.09738	-1.84022	-0.879877	1.84022	down	3.52362e-05	0.000301805
10616	RBCK1	RanBP-type and C3HC4-type zinc finger containing 1	7.25793	7.2432	7.21312	8.12321	8.1934	8.12201	-1.8766	-0.908123	1.8766	down	5.88522e-10	6.14817e-08
7026	NR2F2	nuclear receptor subfamily 2 group F member 2	7.57955	7.50913	7.56226	8.2992	8.23417	8.37485	-1.68462	-0.752427	1.68462	down	8.24874e-09	4.08588e-07
1836	SLC26A2	solute carrier family 26 (anion exchanger), member 2	6.47107	6.5197	6.54774	7.44166	7.52845	7.4062	-1.92643	-0.945933	1.92643	down	3.53357e-09	2.20666e-07
84306	PDCD2L	programmed cell death 2-like	8.442	8.42383	8.42049	9.06355	9.08248	9.14487	-1.58908	-0.668193	1.58908	down	2.15848e-09	1.56142e-07
1503	CTPS1	CTP synthase 1	8.81548	8.8158	8.90048	10.3865	10.3525	10.4042	-2.90216	-1.53713	2.90216	down	4.7168e-14	5.17135e-11
10140	TOB1	transducer of ERBB2, 1	8.65925	8.64925	8.63399	9.2625	9.35264	9.40752	-1.61708	-0.69339	1.61708	down	3.19348e-09	2.08026e-07
11339	OIP5	Opa interacting protein 5	5.92396	6.00563	6.07234	6.70811	6.68968	6.7852	-1.65522	-0.72702	1.65522	down	3.66287e-07	7.81517e-06
54680	ZNHIT6	zinc finger, HIT-type containing 6	5.65091	5.55785	5.70312	6.09368	6.16983	6.47728	-1.52587	-0.609637	1.52587	down	6.56927e-05	0.000499982
54865	GPATCH4	G-patch domain containing 4	7.77831	7.69273	7.78804	8.32222	8.37363	8.31956	-1.5005	-0.585443	1.5005	down	6.05178e-08	1.91705e-06
2149	F2R	coagulation factor II (thrombin) receptor	4.99154	5.00904	4.84984	5.9569	6.237	6.34502	-2.34486	-1.2295	2.34486	down	7.38066e-08	2.24738e-06
5328	PLAU	plasminogen activator, urokinase	10.1717	10.1196	10.0137	10.7118	10.8625	10.7465	-1.59315	-0.67188	1.59315	down	9.45718e-09	4.5247e-07
80005	DOCK5	dedicator of cytokinesis 5	6.41383	6.33024	6.26705	6.96076	6.97488	6.97585	-1.55128	-0.633457	1.55128	down	6.43126e-07	1.20755e-05
84527	ZNF559	zinc finger protein 559	5.08573	4.89104	4.97613	5.48731	5.66053	5.70915	-1.55261	-0.634697	1.55261	down	2.34584e-05	0.000216361
84057	MND1	meiotic nuclear divisions 1	4.78304	4.67648	4.84052	5.93751	5.96095	6.12536	-2.36405	-1.24126	2.36405	down	1.16166e-08	5.3182e-07
10783	NEK6	NIMA-related kinase 6	7.4273	7.4301	7.42158	8.12543	7.89174	8.04002	-1.5081	-0.592737	1.5081	down	6.45799e-07	1.21148e-05
25961	NUDT13	nudix hydrolase 13	4.41366	4.33387	4.23652	4.84559	5.00422	4.90209	-1.5045	-0.589283	1.5045	down	4.86651e-05	0.000390836
201780	SLC10A4	solute carrier family 10 member 4	5.66446	5.859	5.82319	6.46718	6.43308	6.54587	-1.62431	-0.699827	1.62431	down	1.53579e-06	2.41399e-05
10492	SYNCRIP	synaptotagmin binding, cytoplasmic RNA interacting protein	6.19555	6.29618	6.27082	7.25454	7.19742	7.53494	-2.10641	-1.07478	2.10641	down	3.42694e-08	1.22151e-06
54801	HAUS6	HAUS augmin like complex subunit 6	6.42315	6.46252	6.64941	7.41214	7.49962	7.6218	-1.9993	-0.999493	1.9993	down	2.3865e-08	9.27216e-07
27343	POLL	polymerase (DNA directed), lambda	4.97745	4.95844	4.74467	5.62996	5.67226	5.48378	-1.62655	-0.701813	1.62655	down	1.12606e-05	0.00012072
4669	NAGLU	N-acetylglucosaminidase, alpha	8.33586	8.34502	8.45998	9.01572	8.99995	9.05039	-1.5602	-0.641733	1.5602	down	1.15033e-08	5.29096e-07
51097	SCCPDH	saccharopine dehydrogenase (putative)	7.5408	7.56368	7.53697	8.57708	8.66075	8.67578	-2.1298	-1.09072	2.1298	down	3.64983e-11	7.46694e-09
126231	ZNF573	zinc finger protein 573	6.76606	6.84493	6.95571	7.49951	7.64595	7.64355	-1.67107	-0.74077	1.67107	down	1.61886e-07	4.09194e-06
54974	THG1L	tRNA-histidine guanylyltransferase 1-like	7.65364	7.66735	7.56643	8.3232	8.30368	8.47376	-1.66756	-0.73774	1.66756	down	2.68573e-08	1.01928e-06
57007	ACKR3	atypical chemokine receptor 3	5.02365	5.00488	5.24257	5.79845	5.50298	5.74091	-1.50568	-0.590413	1.50568	down	0.000112738	0.000775268
7086	TKT	transketolase	5.24086	5.47157	5.21264	7.3969	7.38993	7.33798	-4.18892	-2.06658	4.18892	down	9.83424e-12	2.88275e-09
9928	KIF14	kinesin family member 14	3.74071	3.48975	3.69131	4.48605	3.89287	4.67161	-1.63534	-0.709587	1.63534	down	0.00123533	0.0055342
23507	LRRC8B	leucine-rich repeat containing 8 family member B	6.0739	6.16195	6.12791	6.89512	6.71407	6.99592	-1.67843	-0.747117	1.67843	down	9.06047e-07	1.57895e-05
2177	FANCD2	Fanconi anemia complementation group D2	5.28578	5.242	5.27714	5.80699	5.7051	6.09009	-1.51476	-0.599087	1.51476	down	7.91523e-05	0.000582993
147968	CAPN12	calpain 12	6.71823	6.73187	6.74524	7.34116	7.32897	7.28939	-1.50322	-0.58806	1.50322	down	3.00862e-07	6.6617e-06
5887	RAD23B	RAD23 homolog B, nucleotide excision repair protein	7.4062	7.45723	7.41	8.11076	8.20224	8.15721	-1.66124	-0.73226	1.66124	down	6.69421e-09	3.51535e-07
9570	GOSR2	golgi SNAP receptor complex member 2	5.94486	5.91956	5.8565	6.76321	6.4891	6.67639	-1.66547	-0.735927	1.66547	down	1.39888e-06	2.23547e-05
22974	TPX2	TPX2, microtubule-associated	6.44236	6.48115	6.50646	7.04512	7.1742	7.15101	-1.56568	-0.646787	1.56568	down	3.90454e-07	8.2104e-06
57649	PHF12	PHD finger protein 12	4.66111	4.54284	4.61731	5.31605	5.08211	5.23364	-1.51941	-0.603513	1.51941	down	3.84774e-05	0.000324682
5427	POLE2	polymerase (DNA directed), epsilon 2, accessory subunit	4.84311	5.19097	5.06521	5.86315	5.70964	6.00715	-1.77385	-0.826883	1.77385	down	7.25419e-06	8.40544e-05
55664	CDC37L1	cell division cycle 37-like 1	6.85607	6.78114	6.92064	7.51548	7.43529	7.81137	-1.66412	-0.734763	1.66412	down	2.60665e-06	3.66199e-05
203068	TUBB	tubulin, beta class I	9.36929	9.35803	9.36331	10.0622	10.1489	10.1315	-1.68256	-0.75066	1.68256	down	1.23547e-10	1.85936e-08
57494	RIMKLB	ribosomal modification protein rimK-like family member B	5.89378	5.8997	5.89086	6.7315	6.43436	6.69251	-1.65253	-0.724677	1.65253	down	2.39492e-06	3.43205e-05
51499	TRIAP1	TP53 regulated inhibitor of apoptosis 1	9.30782	9.33167	9.32307	10.2855	10.4053	10.3171	-2.02111	-1.01515	2.02111	down	7.18918e-12	2.4035e-09
54788	DNAJB12	DnaJ heat shock protein family (Hsp40) member B12	7.83059	7.74816	7.82635	8.45241	8.43631	8.43671	-1.55845	-0.64011	1.55845	down	1.31269e-08	5.8727e-07
4884	NPTX1	neuronal pentraxin I	6.21363	6.16045	6.16014	7.32565	7.13777	7.39643	-2.15628	-1.10854	2.15628	down	5.52239e-09	3.03809e-07
4232	MEST	mesoderm specific transcript	7.59712	7.7883	7.71894	8.99237	9.1181	9.04063	-2.5472	-1.34891	2.5472	down	2.11705e-11	5.07058e-09
10360	NPM3	nucleophosmin/nucleoplasmin 3	8.91074	8.75934	9.11662	9.58683	9.26677	9.70529	-1.50601	-0.59073	1.50601	down	9.42245e-05	0.000669647
6124	RPL4	ribosomal protein L4	5.77585	5.96005	5.76553	6.46691	6.68703	6.74869	-1.74158	-0.8004	1.74158	down	1.54515e-06	2.42386e-05
65265	C8orf33	chromosome 8 open reading frame 33	7.60636	7.57232	7.6465	8.92635	8.92137	8.87765	-2.4624	-1.30006	2.4624	down	2.49291e-12	1.05292e-09
57486	NLN	neurolysin (metallopeptidase M3 family)	6.70745	6.52084	6.54443	7.1468	7.15454	7.34963	-1.54337	-0.626083	1.54337	down	3.52657e-06	4.7021e-05
26999	CYFIP2	cytoplasmic FMR1 interacting protein 2	6.69781	6.83446	6.76629	7.85356	7.74853	7.82416	-2.05988	-1.04256	2.05988	down	8.5699e-10	7.93928e-08
9824	ARHGAP11A	Rho GTPase activating protein 11A	4.1457	3.96226	4.11886	5.08576	5.20846	5.18984	-2.12247	-1.08575	2.12247	down	8.85971e-08	2.58551e-06
26147	PHF19	PHD finger protein 19	7.02191	7.08587	7.1635	7.79536	7.88334	7.93765	-1.71914	-0.78169	1.71914	down	2.45783e-08	9.48365e-07
285643	KIF4B	kinesin family member 4B	5.05687	5.09293	4.98676	5.76691	5.81483	6.03263	-1.77269	-0.825937	1.77269	down	1.38397e-06	2.21887e-05
204	AK2	adenylate kinase 2	7.20875	7.18168	7.15336	7.93294	7.99902	8.02911	-1.74807	-0.80576	1.74807	down	3.74502e-09	2.30197e-07
406991	MIR21	microRNA 21	9.82849	9.81091	9.8564	10.5508	10.5811	10.5052	-1.64005	-0.713743	1.64005	down	1.10101e-10	1.69599e-08
701	BUB1B	BUB1B, mitotic checkpoint serine/threonine kinase	5.3218	5.32832	5.50051	6.09314	5.99255	6.43528	-1.72921	-0.790113	1.72921	down	1.42441e-05	0.000145063
200933	FBXO45	F-box protein 45	7.67327	7.68556	7.79447	8.35788	8.35692	8.40996	-1.57697	-0.657153	1.57697	down	2.49672e-08	9.60539e-07
3615	IMPDH2	IMP (inosine 5'-monophosphate) dehydrogenase 2	11.1854	11.1746	11.1722	11.9018	11.9522	11.9328	-1.68359	-0.751543	1.68359	down	4.52112e-12	1.74107e-09
55789	DEPDC1B	DEP domain containing 1B	5.51699	5.72166	5.54759	6.27137	6.1023	6.31689	-1.55269	-0.634773	1.55269	down	1.33405e-05	0.000137935
79083	MLPH	melanophilin	7.6958	7.68916	7.61427	8.24469	8.33361	8.33444	-1.55599	-0.637837	1.55599	down	3.33659e-08	1.2024e-06
6734	SRPRA	SRP receptor alpha subunit	7.69725	7.67116	7.65356	8.43089	8.49167	8.51216	-1.74624	-0.80425	1.74624	down	1.06607e-09	9.20333e-08
140462	ASB9	ankyrin repeat and SOCS box containing 9	6.9662	7.00944	7.0472	7.74	7.82122	7.81022	-1.72055	-0.782867	1.72055	down	8.53947e-09	4.20866e-07
102724159	LOC102724159	periodic tryptophan protein 2 homolog	6.81095	6.91637	6.89005	7.83911	7.72077	7.86675	-1.91377	-0.93642	1.91377	down	3.37727e-09	2.14867e-07
723961	INS-IGF2	INS-IGF2 readthrough	6.58932	6.63842	6.7128	7.62504	7.72763	7.80278	-2.10182	-1.07164	2.10182	down	1.50124e-09	1.17235e-07
79887	PLBD1	phospholipase B domain containing 1	5.7751	5.75952	5.80575	6.33354	6.39345	6.39445	-1.5091	-0.59369	1.5091	down	2.76836e-06	3.85334e-05
3589	IL11	interleukin 11	4.93466	5.29788	5.06604	6.19826	6.15267	6.03967	-2.04298	-1.03067	2.04298	down	3.23881e-07	7.09144e-06
65083	NOL6	nucleolar protein 6	6.36753	6.32441	6.3603	6.82166	7.16035	6.88336	-1.52032	-0.604377	1.52032	down	1.51274e-05	0.00015197
54149	C21orf91	chromosome 21 open reading frame 91	6.25682	6.35857	6.37133	6.98631	6.93281	6.99576	-1.56127	-0.64272	1.56127	down	5.25765e-07	1.03312e-05
3396	ICT1	immature colon carcinoma transcript 1	8.20681	8.18301	8.0345	8.65458	8.85991	8.75089	-1.53016	-0.613687	1.53016	down	4.35554e-07	8.91535e-06
1002	CDH4	cadherin 4, type 1, R-cadherin (retinal)	6.27476	6.39904	6.37279	7.08257	7.17935	7.15676	-1.72991	-0.790697	1.72991	down	5.64804e-08	1.81402e-06
85028	SNHG12	small nucleolar RNA host gene 12	10.1944	10.1873	10.2271	10.9567	11.0168	10.9745	-1.7168	-0.77972	1.7168	down	1.63141e-11	4.30079e-09
3675	ITGA3	integrin alpha 3	5.34599	5.32684	5.29061	6.08697	6.11319	6.22895	-1.76772	-0.82189	1.76772	down	2.72832e-07	6.18756e-06
3399	ID3	inhibitor of DNA binding 3, dominant negative helix-loop-helix protein	9.66262	9.6613	9.64828	10.4662	10.6039	10.5034	-1.82399	-0.8671	1.82399	down	5.42813e-11	9.87116e-09
10381	TUBB3	tubulin, beta 3 class III	8.0769	7.98228	8.05453	8.68456	8.819	8.64892	-1.60168	-0.67959	1.60168	down	3.20243e-08	1.16595e-06
79873	NUDT18	nudix hydrolase 18	7.37611	7.3125	7.36814	7.93407	7.83708	8.06229	-1.50758	-0.59223	1.50758	down	7.18991e-07	1.3191e-05
81831	NETO2	neuropilin and tolloid like 2	8.11572	8.14921	8.08452	8.86904	8.91965	8.91724	-1.72368	-0.785493	1.72368	down	5.20085e-10	5.62781e-08
16	AARS	alanyl-tRNA synthetase	9.48962	9.38768	9.3207	10.0515	10.0934	10.0861	-1.59955	-0.67767	1.59955	down	3.46518e-09	2.17616e-07
960	CD44	CD44 molecule (Indian blood group)	8.72494	8.69927	8.62835	9.2543	9.47929	9.35197	-1.59955	-0.677667	1.59955	down	4.33188e-08	1.45308e-06
1294	COL7A1	collagen, type VII, alpha 1	9.09633	9.1989	9.19868	9.79873	9.89134	9.89224	-1.62016	-0.696133	1.62016	down	2.09145e-09	1.52416e-07
102724770	LOC102724770	protein DGCR6	6.20099	6.18238	6.07348	6.81992	6.88416	6.91775	-1.64908	-0.72166	1.64908	down	2.64249e-07	6.0312e-06
79694	MANEA	mannosidase, endo-alpha	3.66428	3.83384	3.45358	4.64327	4.71299	4.68105	-2.03995	-1.02854	2.03995	down	7.79921e-07	1.40825e-05
23788	MTCH2	mitochondrial carrier 2	7.58214	7.53467	7.6425	8.55473	8.59023	8.72719	-2.05283	-1.03761	2.05283	down	4.26476e-10	4.92064e-08
94274	PPP1R14A	protein phosphatase 1 regulatory inhibitor subunit 14A	8.06602	8.09909	8.21524	8.8237	8.78664	8.93371	-1.64859	-0.721233	1.64859	down	1.949e-08	7.98528e-07
51083	GAL	galanin/GMAP prepropeptide	5.19569	5.01343	4.78153	5.85306	5.98519	6.06756	-1.96118	-0.97172	1.96118	down	1.44729e-06	2.29463e-05
341	APOC1	apolipoprotein C-I	9.14159	9.17457	9.15033	10.0077	10.1048	10.1839	-1.92293	-0.943307	1.92293	down	9.34838e-11	1.47472e-08
3489	IGFBP6	insulin like growth factor binding protein 6	9.03596	9.05124	8.98572	9.7258	9.86251	9.75055	-1.688	-0.755313	1.688	down	9.57318e-10	8.62464e-08
5420	PODXL	podocalyxin-like	7.30075	7.3554	7.4333	8.14893	7.70368	8.1649	-1.56123	-0.642687	1.56123	down	4.11928e-05	0.000341217
2189	FANCG	Fanconi anemia complementation group G	6.54108	6.5351	6.578	7.13007	7.13263	7.22083	-1.52603	-0.609783	1.52603	down	4.45738e-07	9.06774e-06
901	CCNG2	cyclin G2	6.74314	6.93362	7.02892	7.61584	7.59424	7.73019	-1.67582	-0.744863	1.67582	down	4.67744e-07	9.39794e-06
22916	NCBP2	nuclear cap binding protein subunit 2	7.4989	7.36244	7.20028	7.81204	8.09182	7.93542	-1.50791	-0.592553	1.50791	down	1.37371e-05	0.000140996
60481	ELOVL5	ELOVL fatty acid elongase 5	7.61127	7.44773	7.45795	8.02763	8.23405	8.29886	-1.60347	-0.681197	1.60347	down	8.08926e-07	1.45023e-05
1487	CTBP1	C-terminal binding protein 1	8.75058	8.68019	8.62259	9.24482	9.21695	9.36723	-1.50721	-0.59188	1.50721	down	7.36249e-08	2.24533e-06
3491	CYR61	cysteine-rich, angiogenic inducer, 61	7.5637	7.55638	7.54545	8.16642	8.25678	8.26378	-1.59529	-0.673817	1.59529	down	1.4396e-08	6.29003e-07
548596	CKMT1A	creatine kinase, mitochondrial 1A	4.81467	4.6764	4.71936	5.39725	5.24859	5.35625	-1.5128	-0.59722	1.5128	down	2.53499e-05	0.000230017
55101	ATP5SL	ATP5S-like	7.66807	7.46835	7.47736	7.98615	8.2499	8.17706	-1.51548	-0.599777	1.51548	down	4.12615e-06	5.31046e-05
55093	WDYHV1	WDYHV motif containing 1	7.3589	7.43356	7.57309	8.12105	8.10219	8.23855	-1.62309	-0.698747	1.62309	down	1.5833e-07	4.02017e-06
3998	LMAN1	lectin, mannose-binding, 1	6.21532	5.95027	5.94264	6.632	6.74257	6.91853	-1.65667	-0.72829	1.65667	down	6.85857e-06	8.03473e-05
643650	LINC00842	long intergenic non-protein coding RNA 842	5.4612	5.42071	5.48001	6.08706	6.03057	6.17325	-1.56156	-0.642987	1.56156	down	3.28279e-06	4.43577e-05
9875	URB1	URB1 ribosome biogenesis 1 homolog (S. cerevisiae)	4.7763	4.5881	4.81191	5.30839	5.33587	5.66461	-1.63677	-0.710853	1.63677	down	4.14715e-05	0.00034302
6616	SNAP25	synaptosome associated protein 25kDa	6.89971	6.8861	6.98718	7.69672	7.5386	7.7459	-1.66564	-0.736077	1.66564	down	1.30383e-07	3.46929e-06
8091	HMGA2	high mobility group AT-hook 2	8.43924	8.4244	8.51521	9.15721	9.15653	9.16142	-1.62312	-0.69877	1.62312	down	1.38579e-09	1.09746e-07
87	ACTN1	actinin, alpha 1	8.94583	8.79153	8.79054	9.42976	9.59248	9.48882	-1.58124	-0.661053	1.58124	down	4.57855e-08	1.52154e-06
2048	EPHB2	EPH receptor B2	6.47793	6.38211	6.39838	6.99998	7.00005	7.11076	-1.53417	-0.617457	1.53417	down	8.4888e-07	1.50266e-05
116238	TLCD1	TLC domain containing 1	7.7148	7.66676	7.71541	8.49806	8.43024	8.49929	-1.71341	-0.776873	1.71341	down	1.58419e-09	1.22494e-07
8028	MLLT10	myeloid/lymphoid or mixed-lineage leukemia; translocated to, 10	7.23129	7.25191	7.27009	7.90953	7.88801	8.0678	-1.62903	-0.704017	1.62903	down	6.24511e-08	1.96246e-06
6480	ST6GAL1	ST6 beta-galactosamide alpha-2,6-sialyltranferase 1	5.6752	5.82967	5.87276	6.56103	6.26683	6.35475	-1.51746	-0.60166	1.51746	down	3.13356e-05	0.000275238
5154	PDGFA	platelet-derived growth factor alpha polypeptide	7.80158	7.68504	7.72053	8.42463	8.4476	8.37305	-1.60145	-0.679377	1.60145	down	1.50161e-08	6.47456e-07
23682	RAB38	RAB38, member RAS oncogene family	6.39445	6.60563	6.42722	7.19598	7.13228	7.24438	-1.64161	-0.715113	1.64161	down	4.50578e-07	9.12774e-06
84364	ARFGAP2	ADP ribosylation factor GTPase activating protein 2	5.50107	5.3954	5.38348	6.15954	6.21362	5.97488	-1.61257	-0.689363	1.61257	down	4.9197e-06	6.15432e-05
84273	NOA1	nitric oxide associated 1	8.69729	8.73514	8.81601	9.32642	9.28523	9.39762	-1.50206	-0.586943	1.50206	down	2.9904e-08	1.10919e-06
6885	MAP3K7	mitogen-activated protein kinase kinase kinase 7	5.35149	5.33024	5.10117	5.81158	5.97077	6.03573	-1.60036	-0.678393	1.60036	down	1.58302e-05	0.00015746
2674	GFRA1	GDNF family receptor alpha 1	4.76424	4.82579	4.74965	5.27697	5.4433	5.38199	-1.50267	-0.587527	1.50267	down	2.4741e-05	0.000226235
6319	SCD	stearoyl-CoA desaturase (delta-9-desaturase)	7.36602	7.15602	7.1058	7.74678	8.00819	7.8593	-1.58243	-0.662143	1.58243	down	3.06581e-06	4.19891e-05
6422	SFRP1	secreted frizzled-related protein 1	5.30584	5.21104	5.21139	5.7245	5.82421	6.00095	-1.52323	-0.60713	1.52323	down	2.7168e-05	0.000244034
548593	SLX1A	SLX1 homolog A, structure-specific endonuclease subunit	7.05301	7.16899	7.09778	7.67905	7.72751	7.77514	-1.53756	-0.62064	1.53756	down	1.66119e-07	4.18012e-06
22822	PHLDA1	pleckstrin homology-like domain, family A, member 1	7.85147	7.80368	7.85993	8.65264	8.52099	8.64492	-1.7027	-0.767823	1.7027	down	4.01638e-09	2.39398e-07
57403	RAB22A	RAB22A, member RAS oncogene family	7.15419	7.18611	7.21615	8.06944	8.12875	8.13827	-1.90088	-0.92667	1.90088	down	5.33547e-10	5.69503e-08
5026	P2RX5	purinergic receptor P2X, ligand gated ion channel, 5	6.32346	6.42834	6.32106	6.94072	7.04353	7.10509	-1.59346	-0.67216	1.59346	down	6.01144e-07	1.14756e-05
92	ACVR2A	activin A receptor type IIA	5.49054	5.39086	5.40757	5.93398	6.07234	6.21769	-1.56375	-0.645013	1.56375	down	1.21823e-05	0.000128566
1368	CPM	carboxypeptidase M	3.90479	4.13385	4.10831	4.80579	4.64039	5.06912	-1.72842	-0.78945	1.72842	down	2.89428e-05	0.000257299
128061	C1orf131	chromosome 1 open reading frame 131	7.22359	7.26805	7.19337	7.98939	8.03533	8.14871	-1.77704	-0.829473	1.77704	down	6.55565e-09	3.47888e-07
6199	RPS6KB2	ribosomal protein S6 kinase, 70kDa, polypeptide 2	4.14393	4.31957	4.20588	5.64263	5.6036	5.7917	-2.74382	-1.45618	2.74382	down	3.11474e-09	2.03912e-07
27333	GOLIM4	golgi integral membrane protein 4	5.34345	5.10754	5.19201	5.69045	6.00533	6.29414	-1.71988	-0.782307	1.71988	down	7.39734e-05	0.000551885
4085	MAD2L1	MAD2 mitotic arrest deficient-like 1 (yeast)	5.12267	5.08343	5.02863	5.89378	5.64543	6.01807	-1.71022	-0.774183	1.71022	down	6.62757e-06	7.82009e-05
26585	GREM1	gremlin 1, DAN family BMP antagonist	7.28793	7.26222	7.25475	8.28905	8.15534	8.25982	-1.95401	-0.966437	1.95401	down	5.10569e-10	5.54009e-08
6533	SLC6A6	solute carrier family 6 (neurotransmitter transporter), member 6	9.95934	10.0035	10.0026	10.6629	10.5931	10.7283	-1.59434	-0.672963	1.59434	down	8.42817e-10	7.86863e-08
3339	HSPG2	heparan sulfate proteoglycan 2	7.27864	7.36103	7.29484	7.87486	7.95184	7.97374	-1.53898	-0.621977	1.53898	down	8.65014e-08	2.53944e-06
128414	NKAIN4	Na+/K+ transporting ATPase interacting 4	4.46838	4.74217	4.57477	5.34079	4.94206	5.39937	-1.55003	-0.6323	1.55003	down	0.000322158	0.00183556
4173	MCM4	minichromosome maintenance complex component 4	4.53076	4.35463	4.44124	4.98348	5.07458	5.15734	-1.54713	-0.62959	1.54713	down	2.51356e-05	0.000228733
79801	SHCBP1	SHC SH2-domain binding protein 1	4.8275	4.79244	4.99878	5.61988	5.3648	5.71107	-1.61591	-0.692343	1.61591	down	3.26479e-05	0.000284348
29127	RACGAP1	Rac GTPase activating protein 1	5.12768	5.01598	5.22533	5.87772	5.50237	5.97499	-1.58231	-0.66203	1.58231	down	0.000131862	0.000882647
56910	STARD7	StAR related lipid transfer domain containing 7	7.79039	7.79668	7.76316	8.41779	8.50487	8.5861	-1.64662	-0.71951	1.64662	down	1.21306e-08	5.50856e-07
10652	YKT6	YKT6 v-SNARE homolog (S. cerevisiae)	5.62805	5.64395	5.36773	6.27836	6.48381	6.34299	-1.76762	-0.82181	1.76762	down	1.7771e-06	2.70452e-05
7056	THBD	thrombomodulin	6.74314	6.88009	6.90747	7.82776	7.83367	8.07302	-2.0964	-1.06792	2.0964	down	8.24827e-09	4.08588e-07
55339	WDR33	WD repeat domain 33	4.61866	4.87449	4.66193	5.3839	5.51146	5.47478	-1.66827	-0.738353	1.66827	down	6.37127e-06	7.57456e-05
4288	MKI67	marker of proliferation Ki-67	5.27767	5.02703	5.19237	5.86305	5.9809	5.9915	-1.71649	-0.77946	1.71649	down	2.02756e-06	3.01223e-05
84172	POLR1B	polymerase (RNA) I polypeptide B	6.79508	6.80897	6.83545	7.3265	7.48479	7.46493	-1.52863	-0.61224	1.52863	down	4.93889e-07	9.81282e-06
650669	GAS6-AS1	GAS6 antisense RNA 1	5.12573	5.08666	5.50612	5.91083	6.10395	5.92316	-1.66996	-0.73981	1.66996	down	3.21657e-05	0.000280896
64396	GMCL1P1	germ cell-less, spermatogenesis associated 1 pseudogene 1	3.84877	3.81181	3.84877	4.68338	4.44624	4.91594	-1.79677	-0.845403	1.79677	down	1.23331e-05	0.000129565
6426	SRSF1	serine/arginine-rich splicing factor 1	6.5777	6.66356	6.68693	7.14816	7.33054	7.27263	-1.52384	-0.607713	1.52384	down	1.29597e-06	2.10256e-05
25875	LETMD1	LETM1 domain containing 1	8.55125	8.53699	8.36793	9.05517	9.06038	9.13463	-1.51362	-0.598003	1.51362	down	1.22057e-07	3.31474e-06
283820	NOMO2	NODAL modulator 2	9.01195	9.01854	8.99671	9.7395	9.58816	9.73616	-1.60089	-0.678873	1.60089	down	4.89718e-09	2.78785e-07
25957	PNISR	PNN-interacting serine/arginine-rich protein	4.71165	4.62359	4.79543	5.31979	5.16908	5.60545	-1.57412	-0.65455	1.57412	down	0.000100993	0.000707635
64946	CENPH	centromere protein H	6.31987	6.42376	6.24077	6.86412	6.98404	7.25576	-1.63185	-0.706507	1.63185	down	8.73947e-06	9.78582e-05
25934	NIPSNAP3A	nipsnap homolog 3A (C. elegans)	6.8533	6.81562	6.86443	7.73938	7.86706	7.81244	-1.9478	-0.961843	1.9478	down	1.19719e-09	9.98881e-08
5532	PPP3CB	protein phosphatase 3, catalytic subunit, beta isozyme	7.19723	7.39598	7.3465	7.88329	7.84668	8.04338	-1.52754	-0.611213	1.52754	down	1.48234e-06	2.34312e-05
22866	CNKSR2	connector enhancer of kinase suppressor of Ras 2	4.81245	4.74344	4.93495	5.54598	5.49487	5.90863	-1.76485	-0.819547	1.76485	down	1.24839e-05	0.0001308
28969	BZW2	basic leucine zipper and W2 domains 2	8.69043	8.70764	8.74973	9.30586	9.30809	9.31602	-1.50949	-0.594057	1.50949	down	3.63357e-09	2.25833e-07
284098	PIGW	phosphatidylinositol glycan anchor biosynthesis class W	6.34502	6.42834	6.51355	7.65384	7.28146	7.77146	-2.20373	-1.13995	2.20373	down	1.69501e-07	4.24072e-06
983	CDK1	cyclin-dependent kinase 1	5.09432	5.29835	5.1	6.16043	6.0857	6.1994	-1.97833	-0.984287	1.97833	down	1.0382e-07	2.94444e-06
26953	RANBP6	RAN binding protein 6	5.84517	5.82992	5.54166	6.27031	6.50196	6.2076	-1.50286	-0.587707	1.50286	down	0.000115259	0.000789345
84331	FAM195A	family with sequence similarity 195 member A	7.33083	7.32721	7.25064	8.62356	8.69069	8.62205	-2.53597	-1.34254	2.53597	down	4.64361e-12	1.75386e-09
64418	TMEM168	transmembrane protein 168	7.99588	8.0343	8.00644	8.5565	8.64727	8.62271	-1.51217	-0.59662	1.51217	down	2.22739e-08	8.83756e-07
124923	SGK494	uncharacterized serine/threonine-protein kinase SgK494	5.80148	5.78897	5.73559	6.55634	6.22815	6.74878	-1.66526	-0.735743	1.66526	down	2.79201e-05	0.000249363
220042	DDIAS	DNA damage-induced apoptosis suppressor	4.78897	4.8924	5.09773	5.4862	5.51339	5.62861	-1.53301	-0.616367	1.53301	down	4.89933e-05	0.000393148
64395	GMCL1	germ cell-less, spermatogenesis associated 1	3.6558	3.49859	3.66149	4.35264	4.12373	4.46945	-1.63578	-0.70998	1.63578	down	3.88744e-05	0.000327328
24137	KIF4A	kinesin family member 4A	5.07879	5.07526	5.06449	5.9797	5.6372	5.87448	-1.69069	-0.757613	1.69069	down	5.53798e-06	6.75775e-05
5230	PGK1	phosphoglycerate kinase 1	8.98809	9.09468	9.08425	9.63341	9.72798	9.77801	-1.5773	-0.65746	1.5773	down	9.72347e-09	4.61277e-07
387338	NSUN4	NOP2/Sun RNA methyltransferase family member 4	5.68102	5.74724	5.65748	6.38391	6.25436	6.27244	-1.52449	-0.608323	1.52449	down	4.31195e-06	5.50987e-05
220988	HNRNPA3	heterogeneous nuclear ribonucleoprotein A3	5.90694	5.76559	5.99799	7.20969	7.47027	7.30323	-2.70862	-1.43756	2.70862	down	1.11517e-09	9.44051e-08
259266	ASPM	abnormal spindle microtubule assembly	5.04531	4.93476	5.15135	5.86038	5.68063	6.09777	-1.78483	-0.835787	1.78483	down	7.16186e-06	8.32548e-05
522	ATP5J	ATP synthase, H+ transporting, mitochondrial Fo complex subunit F6	8.98334	8.96015	8.94609	9.574	9.70654	9.75119	-1.6404	-0.71405	1.6404	down	4.05806e-09	2.40423e-07
3159	HMGA1	high mobility group AT-hook 1	10.0696	10.0898	10.0468	10.6407	10.6306	10.7037	-1.50477	-0.589547	1.50477	down	8.3023e-10	7.82049e-08
7272	TTK	TTK protein kinase	4.37073	4.42724	4.54965	5.36078	5.28843	5.32079	-1.8329	-0.874127	1.8329	down	5.48382e-07	1.06636e-05
169611	OLFML2A	olfactomedin like 2A	7.39567	7.4827	7.38478	8.12476	8.0558	8.1096	-1.59734	-0.67567	1.59734	down	2.39593e-08	9.29962e-07
4856	NOV	nephroblastoma overexpressed	5.1352	5.13831	5.42128	5.9648	6.17548	5.98527	-1.75352	-0.810253	1.75352	down	4.00759e-06	5.20047e-05
81888	HYI	hydroxypyruvate isomerase (putative)	5.50192	5.59963	5.79339	6.51403	6.28189	6.48383	-1.735	-0.794937	1.735	down	2.75876e-06	3.84406e-05
7050	TGIF1	TGFB-induced factor homeobox 1	9.34143	9.31948	9.31088	9.90863	9.99298	9.96441	-1.54908	-0.63141	1.54908	down	1.04477e-09	9.08704e-08
10219	KLRG1	killer cell lectin-like receptor subfamily G, member 1	5.12269	5.30428	5.15749	5.94114	5.8283	6.02069	-1.66466	-0.735223	1.66466	down	3.05534e-06	4.18896e-05
160518	DENND5B	DENN/MADD domain containing 5B	6.05692	6.02121	6.16475	6.77098	6.68252	6.89251	-1.62568	-0.701043	1.62568	down	1.16708e-06	1.9343e-05
93624	TADA2B	transcriptional adaptor 2B	6.33016	6.09703	6.14486	7.01538	6.97934	7.16131	-1.81671	-0.861327	1.81671	down	1.94886e-07	4.73708e-06
26579	MYEOV	myeloma overexpressed	7.62662	7.5504	7.72081	8.31836	8.21371	8.46428	-1.62395	-0.699507	1.62395	down	2.83854e-07	6.3604e-06
57674	RNF213	ring finger protein 213	6.57174	6.59835	6.51986	7.53082	7.4651	7.57041	-1.94368	-0.958793	1.94368	down	2.23206e-09	1.59121e-07
79682	CENPU	centromere protein U	5.26275	5.08562	5.20631	5.89897	5.92529	6.03248	-1.70214	-0.767353	1.70214	down	1.29697e-06	2.10256e-05
728113	ANXA8L1	annexin A8-like 1	5.4612	5.42071	5.48001	6.08706	6.03057	6.17325	-1.56156	-0.642987	1.56156	down	3.28279e-06	4.43577e-05
5859	QARS	glutaminyl-tRNA synthetase	7.86976	7.77096	7.69395	8.33724	8.51532	8.35643	-1.54197	-0.624773	1.54197	down	3.83559e-07	8.11319e-06
147372	CCBE1	collagen and calcium binding EGF domains 1	4.69205	5.1151	4.785	6.07856	5.96577	6.17317	-2.31089	-1.20845	2.31089	down	1.82212e-07	4.49579e-06
124739	USP43	ubiquitin specific peptidase 43	4.90901	5.19666	5.19452	5.85155	5.60257	5.91733	-1.61375	-0.69042	1.61375	down	4.52535e-05	0.000368635
79649	MAP7D3	MAP7 domain containing 3	5.69534	5.60976	5.68934	6.24661	6.31348	6.26364	-1.52601	-0.609763	1.52601	down	3.11887e-06	4.24937e-05
91893	FDXACB1	ferredoxin-fold anticodon binding domain containing 1	4.00202	4.44171	4.33058	4.9638	5.16196	4.97707	-1.71258	-0.776173	1.71258	down	3.37806e-05	0.000291948
51062	ATL1	atlastin GTPase 1	5.86626	5.88682	5.77009	6.45727	6.40939	6.46445	-1.5185	-0.602647	1.5185	down	2.88045e-06	3.9915e-05
54741	LEPROT	leptin receptor overlapping transcript	9.44949	9.46242	9.47337	10.0794	10.2545	10.1995	-1.64265	-0.716027	1.64265	down	1.94821e-09	1.44661e-07
55589	BMP2K	BMP2 inducible kinase	4.81138	4.89957	4.83397	5.4762	5.43088	5.666	-1.59776	-0.676053	1.59776	down	1.01133e-05	0.000110255
10609	P3H4	prolyl 3-hydroxylase family member 4 (non-enzymatic)	6.42436	6.5884	6.28995	6.99733	7.18445	6.99899	-1.5433	-0.62602	1.5433	down	1.01874e-05	0.000110941
112574	SNX18	sorting nexin 18	4.41426	4.451	4.32097	4.9921	4.87449	5.08186	-1.50254	-0.587407	1.50254	down	5.07086e-05	0.000404269
51701	NLK	nemo-like kinase	5.99217	5.98034	6.12925	6.80813	6.94054	7.06953	-1.87317	-0.90548	1.87317	down	1.31889e-07	3.5004e-06
684959	SNORA25	small nucleolar RNA, H/ACA box 25	5.64692	5.90362	5.89769	6.41484	6.39019	6.65603	-1.59211	-0.670943	1.59211	down	1.78953e-05	0.000173906
200916	RPL22L1	ribosomal protein L22-like 1	11.3487	11.3811	11.4277	12.0265	11.9328	12.0829	-1.54568	-0.62824	1.54568	down	1.57776e-09	1.22238e-07
65990	FAM173A	family with sequence similarity 173 member A	8.41508	8.50313	8.55603	8.95332	9.14191	9.19435	-1.5211	-0.605113	1.5211	down	5.04309e-07	9.9544e-06
81619	TSPAN14	tetraspanin 14	9.5343	9.56359	9.56767	10.1414	10.1528	10.2005	-1.52596	-0.60972	1.52596	down	7.74613e-10	7.51279e-08
54821	ERCC6L	excision repair cross-complementation group 6 like	4.2082	3.71454	3.73502	4.38891	4.12309	4.90679	-1.50213	-0.58701	1.50213	down	0.0081084	0.0262939
751071	METTL12	methyltransferase like 12	6.32587	6.36243	6.46231	7.52105	7.5138	7.53427	-2.20305	-1.1395	2.20305	down	4.18468e-10	4.89962e-08
55240	STEAP3	STEAP3 metalloreductase	5.70016	5.72328	5.58119	6.27496	6.30911	6.29606	-1.54239	-0.625167	1.54239	down	3.06687e-06	4.19891e-05
84928	TMEM209	transmembrane protein 209	7.27856	7.30863	7.37296	7.99688	7.80981	8.01401	-1.53707	-0.620183	1.53707	down	5.35932e-07	1.04629e-05
116441	TM4SF18	transmembrane 4 L six family member 18	7.04705	7.12828	7.09548	8.13056	7.98733	8.17039	-2.00809	-1.00582	2.00809	down	1.29815e-09	1.05137e-07
148398	SAMD11	sterile alpha motif domain containing 11	6.91014	6.9966	6.93369	7.74023	7.74286	7.70099	-1.71858	-0.781217	1.71858	down	8.17273e-09	4.08145e-07
7581	ZNF33A	zinc finger protein 33A	4.12946	3.90193	3.96797	4.39483	4.8157	5.06176	-1.69073	-0.757643	1.69073	down	0.000257667	0.00153374
4771	NF2	neurofibromin 2 (merlin)	7.41212	7.38825	7.36474	8.30802	8.18579	8.28543	-1.82941	-0.871377	1.82941	down	1.32492e-09	1.06645e-07
10785	WDR4	WD repeat domain 4	5.48513	5.41402	5.40589	6.16302	5.99349	6.19828	-1.60575	-0.68325	1.60575	down	3.40401e-06	4.57282e-05
699	BUB1	BUB1, mitotic checkpoint serine/threonine kinase	4.25414	4.27967	4.31477	4.96251	4.86426	5.19248	-1.65125	-0.723557	1.65125	down	1.49798e-05	0.000150796
50650	ARHGEF3	Rho guanine nucleotide exchange factor 3	5.91259	5.92681	5.73789	6.36837	6.52255	6.4725	-1.51087	-0.595377	1.51087	down	1.0137e-05	0.000110483
51029	DESI2	desumoylating isopeptidase 2	9.12933	9.13512	9.11149	9.7639	9.74739	9.7624	-1.55034	-0.632583	1.55034	down	5.83685e-10	6.11391e-08
55437	STRADB	STE20-related kinase adaptor beta	5.71372	5.75524	5.82302	6.39521	6.38872	6.61586	-1.62744	-0.702603	1.62744	down	2.46203e-06	3.50306e-05
10352	WARS2	tryptophanyl tRNA synthetase 2, mitochondrial	6.31381	6.22157	6.29384	6.80597	6.86404	7.01047	-1.53377	-0.617087	1.53377	down	2.47033e-06	3.5132e-05
56952	PRTFDC1	phosphoribosyl transferase domain containing 1	7.03076	6.96465	6.76503	7.81887	7.78835	7.80601	-1.84582	-0.884263	1.84582	down	2.79553e-08	1.05181e-06
100526830	SLX1A-SULT1A3	SLX1A-SULT1A3 readthrough (NMD candidate)	7.05301	7.16899	7.09778	7.67905	7.72751	7.77514	-1.53756	-0.62064	1.53756	down	1.66119e-07	4.18012e-06
64328	XPO4	exportin 4	6.31329	6.41885	6.42834	7.30851	7.33338	7.36197	-1.92892	-0.947793	1.92892	down	4.14467e-09	2.44082e-07
2069	EREG	epiregulin	5.2514	5.13945	4.90052	5.84023	5.99034	5.82704	-1.72757	-0.788747	1.72757	down	6.00077e-06	7.22151e-05
3756	KCNH1	potassium channel, voltage gated eag related subfamily H, member 1	6.18134	5.96246	5.96808	7.19219	7.23709	7.22113	-2.265	-1.17951	2.265	down	2.41932e-09	1.69159e-07
84296	GINS4	GINS complex subunit 4 (Sld5 homolog)	5.24001	5.22753	5.28386	6.05323	5.8605	6.18192	-1.71882	-0.781417	1.71882	down	2.6103e-06	3.6658e-05
5540	NPY4R	neuropeptide Y receptor Y4	5.57699	5.48631	5.48381	6.15179	6.27222	6.45051	-1.71214	-0.775803	1.71214	down	1.81409e-06	2.75377e-05
145567	TTC7B	tetratricopeptide repeat domain 7B	6.31565	6.25524	6.35641	6.95196	6.9217	7.13624	-1.61799	-0.6942	1.61799	down	8.34491e-07	1.48522e-05
8214	DGCR6	DiGeorge syndrome critical region gene 6	6.20099	6.18238	6.07348	6.81992	6.88416	6.91775	-1.64908	-0.72166	1.64908	down	2.64249e-07	6.0312e-06
9784	SNX17	sorting nexin 17	8.79005	8.67463	8.74721	9.34418	9.41142	9.38174	-1.56029	-0.641817	1.56029	down	5.17048e-09	2.89724e-07
105369236	LOC105369236	structure-specific endonuclease subunit SLX1-like	7.05301	7.16899	7.09778	7.67905	7.72751	7.77514	-1.53756	-0.62064	1.53756	down	1.66119e-07	4.18012e-06
54816	ZNF280D	zinc finger protein 280D	6.52921	6.53967	6.57862	7.17414	7.29186	7.37612	-1.66041	-0.73154	1.66041	down	1.64056e-07	4.13616e-06
100996758	CH17-360D5.1	neuropeptide Y receptor type 4-like	5.57699	5.48631	5.48381	6.15179	6.27222	6.45051	-1.71214	-0.775803	1.71214	down	1.81409e-06	2.75377e-05
7923	HSD17B8	hydroxysteroid (17-beta) dehydrogenase 8	7.73288	7.7005	7.72548	8.44965	8.44965	8.4364	-1.6536	-0.725613	1.6536	down	1.96356e-09	1.4497e-07
9601	PDIA4	protein disulfide isomerase family A member 4	11.4637	11.369	11.3085	11.9655	12.0615	12.0517	-1.56463	-0.645823	1.56463	down	2.1724e-09	1.5669e-07
5087	PBX1	pre-B-cell leukemia homeobox 1	6.72787	6.72639	6.76442	7.33661	7.28397	7.38196	-1.51007	-0.59462	1.51007	down	3.65102e-07	7.79414e-06
9933	PUM3	pumilio RNA binding family member 3	7.77874	7.87489	7.80695	8.42884	8.45735	8.44422	-1.54037	-0.623277	1.54037	down	1.94495e-08	7.98302e-07
55629	PNRC2	proline rich nuclear receptor coactivator 2	7.66671	7.7409	7.6457	8.36759	8.54873	8.5488	-1.74586	-0.803937	1.74586	down	1.24561e-08	5.62388e-07
4090	SMAD5	SMAD family member 5	7.13175	7.20791	7.22144	7.73503	7.91017	7.91893	-1.58851	-0.667677	1.58851	down	2.0936e-07	5.01196e-06
23484	LEPROTL1	leptin receptor overlapping transcript-like 1	8.27959	8.28523	8.23755	8.82472	8.84228	8.91945	-1.51015	-0.594693	1.51015	down	1.75661e-08	7.3639e-07
10635	RAD51AP1	RAD51 associated protein 1	4.85543	4.83197	4.98255	5.48513	5.49995	5.63499	-1.56921	-0.65004	1.56921	down	1.09741e-05	0.0001181
51028	VPS36	vacuolar protein sorting 36 homolog (S. cerevisiae)	6.88249	6.8385	6.90035	7.90523	7.78347	7.98065	-2.02231	-1.016	2.02231	down	1.66938e-09	1.28073e-07
8548	BLZF1	basic leucine zipper nuclear factor 1	4.92529	4.91178	5.27515	6.08524	6.10053	6.17738	-2.11938	-1.08364	2.11938	down	2.49255e-07	5.74912e-06
7079	TIMP4	TIMP metallopeptidase inhibitor 4	8.48326	8.45753	8.43352	9.09919	9.10082	9.07225	-1.55041	-0.63265	1.55041	down	2.67119e-09	1.819e-07
162239	ZFP1	ZFP1 zinc finger protein	6.1041	5.98881	6.0069	6.74314	6.63611	6.9792	-1.68515	-0.75288	1.68515	down	2.4738e-06	3.51487e-05
25890	ABI3BP	ABI family member 3 binding protein	5.34676	5.44839	5.68376	6.30383	5.92973	6.17833	-1.56301	-0.644327	1.56301	down	0.000102436	0.000715704
102723728	LOC102723728	nodal modulator 3-like	9.01195	9.01854	8.99671	9.7395	9.58816	9.73616	-1.60089	-0.678873	1.60089	down	4.89718e-09	2.78785e-07
195827	AAED1	AhpC/TSA antioxidant enzyme domain containing 1	6.99308	6.87111	6.87466	8.32591	8.46479	8.57667	-2.91368	-1.54284	2.91368	down	3.43516e-11	7.25446e-09
114294	LACTB	lactamase beta	8.73242	8.75396	8.75905	9.34618	9.3785	9.43019	-1.55453	-0.63648	1.55453	down	2.26522e-09	1.6032e-07
23499	MACF1	microtubule-actin crosslinking factor 1	4.82522	4.88582	5.06058	5.57382	5.42514	5.83379	-1.60998	-0.687043	1.60998	down	5.96481e-05	0.000461579
2150	F2RL1	coagulation factor II (thrombin) receptor-like 1	7.66385	7.47046	7.29136	8.35614	8.4697	8.46817	-1.94008	-0.956113	1.94008	down	5.34935e-08	1.73083e-06
26094	DCAF4	DDB1 and CUL4 associated factor 4	7.11996	7.22359	7.15375	7.7616	7.76236	7.96909	-1.58584	-0.66525	1.58584	down	3.95076e-07	8.26776e-06
1725	DHPS	deoxyhypusine synthase	8.01589	7.88556	7.85607	8.67842	8.68528	8.69147	-1.70041	-0.765883	1.70041	down	4.50901e-09	2.61002e-07
25907	TMEM158	transmembrane protein 158 (gene/pseudogene)	7.46182	7.52324	7.68083	8.46688	8.24852	8.65785	-1.86924	-0.902453	1.86924	down	3.63565e-07	7.76976e-06
6632	SNRPD1	small nuclear ribonucleoprotein D1 polypeptide	6.37813	6.44101	6.48581	7.35052	7.18445	7.30521	-1.79636	-0.845077	1.79636	down	3.38982e-08	1.21268e-06
7045	TGFBI	transforming growth factor beta induced	8.4145	8.38399	8.39148	11.0497	11.1786	11.1356	-6.61	-2.72465	6.61	down	7.61662e-17	4.98634e-13
163732	CITED4	Cbp/p300-interacting transactivator, with Glu/Asp rich carboxy-terminal domain, 4	7.62666	7.55937	7.55959	8.2291	8.25483	8.28248	-1.59504	-0.673597	1.59504	down	1.11275e-08	5.17877e-07
2316	FLNA	filamin A, alpha	8.43553	8.34056	8.40992	8.98457	9.04295	9.1989	-1.60229	-0.680137	1.60229	down	4.89478e-08	1.6049e-06
219333	USP12	ubiquitin specific peptidase 12	7.80681	7.84178	7.85235	8.43931	8.43412	8.57933	-1.56983	-0.650607	1.56983	down	3.6369e-08	1.28008e-06
57587	CFAP97	cilia and flagella associated protein 97	7.90951	7.92906	8.06347	8.54151	8.51198	8.65348	-1.51744	-0.601643	1.51744	down	2.13862e-07	5.09474e-06
5831	PYCR1	pyrroline-5-carboxylate reductase 1	8.04867	7.96082	7.92904	8.60854	8.54767	8.63874	-1.5356	-0.618807	1.5356	down	3.77664e-08	1.31629e-06
83480	PUS3	pseudouridylate synthase 3	6.79173	6.89273	6.69289	7.40324	7.47451	7.40258	-1.55221	-0.634327	1.55221	down	5.92229e-07	1.13588e-05
23463	ICMT	isoprenylcysteine carboxyl methyltransferase	7.63321	7.63632	7.54702	8.36536	8.35885	8.46418	-1.72981	-0.790613	1.72981	down	3.88531e-09	2.35881e-07
57574	MARCH4	membrane associated ring-CH-type finger 4	6.14282	6.08222	6.28088	7.3513	7.55175	7.48482	-2.45204	-1.29398	2.45204	down	1.00546e-09	8.8428e-08
26092	TOR1AIP1	torsin A interacting protein 1	7.14422	6.95332	7.01312	7.71238	7.69286	8.02935	-1.71077	-0.774643	1.71077	down	1.365e-06	2.19472e-05
56931	DUS3L	dihydrouridine synthase 3-like	6.62752	6.4437	6.70282	7.27725	7.16105	7.27812	-1.56641	-0.64746	1.56641	down	2.18067e-06	3.1819e-05
7733	ZNF180	zinc finger protein 180	5.70364	5.61715	5.61174	6.22293	6.24124	6.30898	-1.53001	-0.61354	1.53001	down	3.42747e-06	4.59806e-05
5822	PWP2	PWP2 periodic tryptophan protein homolog (yeast)	6.81095	6.91637	6.89005	7.83911	7.72077	7.86675	-1.91377	-0.93642	1.91377	down	3.37727e-09	2.14867e-07
8364	HIST1H4C	histone cluster 1, H4c	11.7246	11.6683	11.6895	12.329	12.321	12.4253	-1.5848	-0.664297	1.5848	down	1.39415e-10	2.02074e-08
23170	TTLL12	tubulin tyrosine ligase like 12	6.2635	6.14703	6.28372	6.89907	6.72229	6.83644	-1.50301	-0.58785	1.50301	down	4.51613e-06	5.72976e-05
3880	KRT19	keratin 19, type I	9.28675	9.26156	9.19728	10.0193	10.1442	10.1134	-1.79469	-0.843737	1.79469	down	1.87034e-10	2.60521e-08
55635	DEPDC1	DEP domain containing 1	5.87763	5.65352	5.61634	6.66136	6.50035	6.70271	-1.87338	-0.905643	1.87338	down	3.77869e-07	8.01874e-06
1969	EPHA2	EPH receptor A2	7.47879	7.31768	7.34714	7.95439	7.89511	8.07646	-1.50955	-0.594117	1.50955	down	8.83805e-07	1.55189e-05
23420	NOMO1	NODAL modulator 1	9.01195	9.01854	8.99671	9.7395	9.58816	9.73616	-1.60089	-0.678873	1.60089	down	4.89718e-09	2.78785e-07
7168	TPM1	tropomyosin 1 (alpha)	5.74171	5.81483	5.65307	6.5696	6.76898	7.1056	-2.11139	-1.07819	2.11139	down	7.82155e-07	1.41126e-05
51447	IP6K2	inositol hexakisphosphate kinase 2	5.55045	5.52236	5.62936	6.81674	6.89498	6.8433	-2.43561	-1.28428	2.43561	down	5.56778e-10	5.8791e-08
1063	CENPF	centromere protein F	5.39338	5.29143	5.28754	5.89149	6.07966	5.92656	-1.56026	-0.641787	1.56026	down	7.58623e-06	8.71562e-05
26135	SERBP1	SERPINE1 mRNA binding protein 1	8.91203	8.94089	8.94763	10.1811	10.2049	10.3303	-2.47127	-1.30525	2.47127	down	1.39109e-12	7.18973e-10
54796	BNC2	basonuclin 2	4.74127	4.71865	4.79319	5.89758	5.53614	6.10205	-2.13498	-1.09422	2.13498	down	1.5678e-06	2.45058e-05
93343	MVB12A	multivesicular body subunit 12A	7.08449	7.03906	6.89299	7.63328	7.59151	7.70308	-1.55521	-0.63711	1.55521	down	4.81672e-07	9.63344e-06
8721	EDF1	endothelial differentiation-related factor 1	9.09218	9.10405	9.05331	10.398	10.5351	10.4779	-2.61559	-1.38714	2.61559	down	3.36561e-13	2.41572e-10
51303	FKBP11	FK506 binding protein 11	8.35875	8.44624	8.45089	8.99719	9.03369	9.14627	-1.55879	-0.640423	1.55879	down	2.64609e-08	1.00521e-06
10272	FSTL3	follistatin-like 3 (secreted glycoprotein)	5.18951	5.16175	5.20543	6.12212	6.3316	6.6045	-2.24572	-1.16718	2.24572	down	1.93615e-07	4.71203e-06
80209	PROSER1	proline and serine rich 1	7.1337	7.1337	7.1904	7.74914	7.83862	7.92324	-1.60703	-0.6844	1.60703	down	8.16855e-08	2.43221e-06
51109	RDH11	retinol dehydrogenase 11 (all-trans/9-cis/11-cis)	8.42928	8.44421	8.40016	9.39117	9.64951	9.53765	-2.14587	-1.10156	2.14587	down	2.59904e-10	3.33628e-08
771	CA12	carbonic anhydrase XII	8.75793	8.74225	8.7344	10.0386	9.93879	10.0774	-2.4173	-1.2734	2.4173	down	1.41144e-12	7.20015e-10
51493	RTCB	RNA 2',3'-cyclic phosphate and 5'-OH ligase	8.18354	8.17623	8.09693	8.66267	8.79375	8.81545	-1.52104	-0.605057	1.52104	down	7.90366e-08	2.3808e-06
2535	FZD2	frizzled class receptor 2	9.22677	9.14073	9.12169	9.77781	9.80782	9.79028	-1.54639	-0.628907	1.54639	down	2.36487e-09	1.66411e-07
80775	TMEM177	transmembrane protein 177	6.76509	6.66644	6.69294	7.47362	7.56519	7.61852	-1.79538	-0.844287	1.79538	down	1.41029e-08	6.18259e-07
345778	MTX3	metaxin 3	6.63261	6.63601	6.72646	8.01543	8.02075	8.1133	-2.61136	-1.3848	2.61136	down	1.95433e-11	4.83046e-09
25758	KIAA1549L	KIAA1549-like	5.85788	5.70322	5.92847	6.57829	6.69676	6.78609	-1.81151	-0.85719	1.81151	down	3.44721e-07	7.45219e-06
1591	CYP24A1	cytochrome P450, family 24, subfamily A, polypeptide 1	8.89577	9.00414	8.89712	9.96386	10.1088	10.1069	-2.18479	-1.1275	2.18479	down	2.8535e-11	6.40488e-09
114088	TRIM9	tripartite motif containing 9	5.57894	5.8052	6.08199	6.61272	6.27222	6.62701	-1.6043	-0.68194	1.6043	down	0.000177559	0.00112964
83716	CRISPLD2	cysteine-rich secretory protein LCCL domain containing 2	7.08427	7.17504	7.05657	7.73407	7.76071	7.82405	-1.58848	-0.66765	1.58848	down	7.433e-08	2.26157e-06
26173	INTS1	integrator complex subunit 1	6.31258	6.10739	6.29828	6.81493	6.89324	6.77933	-1.50499	-0.58975	1.50499	down	5.7987e-06	7.01703e-05
332	BIRC5	baculoviral IAP repeat containing 5	4.47169	4.53631	4.41306	5.48013	5.58308	5.60779	-2.1189	-1.08331	2.1189	down	4.15515e-08	1.41232e-06
146330	FBXL16	F-box and leucine-rich repeat protein 16	4.48597	5.20903	4.92067	5.52223	5.3893	5.69926	-1.58561	-0.66504	1.58561	down	0.00105897	0.00486426
7813	EVI5	ecotropic viral integration site 5	6.04239	5.97988	6.14669	6.6024	6.5891	6.84613	-1.53996	-0.62289	1.53996	down	1.1089e-05	0.000119074
641	BLM	Bloom syndrome, RecQ helicase-like	4.75357	4.77675	4.72663	5.39352	5.51033	5.66425	-1.70572	-0.770383	1.70572	down	3.08986e-06	4.21774e-05
4683	NBN	nibrin	6.71	6.55649	6.5977	7.13228	7.26602	7.34117	-1.54231	-0.625093	1.54231	down	1.86678e-06	2.81811e-05
6583	SLC22A4	solute carrier family 22 (organic cation/zwitterion transporter), member 4	5.97587	6.18507	6.14195	6.87325	6.91998	6.81054	-1.70168	-0.76696	1.70168	down	3.52422e-07	7.57698e-06
26577	PCOLCE2	procollagen C-endopeptidase enhancer 2	6.81197	6.79126	6.89233	7.87652	7.72444	7.95679	-2.02895	-1.02073	2.02895	down	4.02663e-09	2.3941e-07
50999	TMED5	transmembrane p24 trafficking protein 5	9.0513	9.07378	9.11195	10.0998	10.1305	10.1156	-2.05097	-1.0363	2.05097	down	2.16825e-12	9.78951e-10
8562	DENR	density-regulated protein	6.75645	6.68309	6.88218	7.55028	7.66542	7.75076	-1.84239	-0.88158	1.84239	down	3.99922e-08	1.37274e-06
642	BLMH	bleomycin hydrolase	7.33092	7.43295	7.25068	8.04097	8.12799	8.16747	-1.70996	-0.77396	1.70996	down	2.72451e-08	1.033e-06
8338	HIST2H2AC	histone cluster 2, H2ac	3.8742	3.92712	3.9607	4.4764	4.53902	4.50267	-1.50041	-0.585357	1.50041	down	3.37123e-05	0.000291678
90632	LINC00473	long intergenic non-protein coding RNA 473	3.82002	3.40743	3.684	4.30397	4.14273	4.50958	-1.60393	-0.68161	1.60393	down	0.000207669	0.00128501
3178	HNRNPA1	heterogeneous nuclear ribonucleoprotein A1	10.639	10.5492	10.5399	11.0925	11.2904	11.3028	-1.5719	-0.65251	1.5719	down	2.94485e-08	1.09436e-06
59271	EVA1C	eva-1 homolog C (C. elegans)	7.79008	7.76711	7.83269	8.42098	8.37304	8.5063	-1.55489	-0.636813	1.55489	down	3.37671e-08	1.20954e-06
51361	HOOK1	hook microtubule-tethering protein 1	3.48351	3.71799	3.74107	4.16735	4.41838	4.32096	-1.5743	-0.654707	1.5743	down	7.20632e-05	0.00053989
8218	CLTCL1	clathrin, heavy chain-like 1	4.60275	4.25546	5.02328	5.15038	5.08018	5.41531	-1.50329	-0.588127	1.50329	down	0.00379742	0.0140204
1159	CKMT1B	creatine kinase, mitochondrial 1B	4.81467	4.6764	4.71936	5.39725	5.24859	5.35625	-1.5128	-0.59722	1.5128	down	2.53499e-05	0.000230017
5985	RFC5	replication factor C subunit 5	6.13973	6.1406	6.31637	6.79812	6.67205	6.99291	-1.53914	-0.622127	1.53914	down	1.69884e-05	0.000166909
8801	SUCLG2	succinate-CoA ligase, GDP-forming, beta subunit	7.23321	7.22399	7.17637	7.74797	7.85051	8.10131	-1.61188	-0.68874	1.61188	down	1.63918e-06	2.54293e-05
145783	LOC145783	uncharacterized LOC145783	6.52921	6.53967	6.57862	7.17414	7.29186	7.37612	-1.66041	-0.73154	1.66041	down	1.64056e-07	4.13616e-06
79026	AHNAK	AHNAK nucleoprotein	7.85818	7.80912	7.86958	8.44992	8.48396	8.59165	-1.58324	-0.662883	1.58324	down	2.36285e-08	9.2221e-07
168667	BMPER	BMP binding endothelial regulator	6.91851	6.8456	6.97775	8.04793	7.95836	8.1149	-2.1832	-1.12644	2.1832	down	4.00861e-10	4.74272e-08
81669	CCNL2	cyclin L2	5.11297	5.20785	5.17264	5.69191	5.72894	5.84593	-1.5064	-0.591107	1.5064	down	1.52009e-05	0.000152514
5793	PTPRG	protein tyrosine phosphatase, receptor type, G	4.70326	4.86939	4.94517	5.5536	5.30123	5.62933	-1.5751	-0.655447	1.5751	down	5.75597e-05	0.000448067
9768	KIAA0101	KIAA0101	7.70919	7.63565	7.79623	8.85464	8.96155	8.954	-2.31291	-1.20971	2.31291	down	4.08177e-11	8.01709e-09
6626	SNRPA	small nuclear ribonucleoprotein polypeptide A	8.44278	8.42329	8.44174	9.14486	9.19383	9.11314	-1.64111	-0.714673	1.64111	down	8.83941e-10	8.15052e-08
163071	ZNF114	zinc finger protein 114	5.07879	5.2721	4.91714	5.7405	5.88952	5.78214	-1.64115	-0.71471	1.64115	down	1.43531e-05	0.000145909
1153	CIRBP	cold inducible RNA binding protein	8.65997	8.58918	8.70058	9.21126	9.31912	9.35956	-1.56562	-0.646737	1.56562	down	1.93737e-08	7.97692e-07
3795	KHK	ketohexokinase	3.97748	4.04869	3.83153	4.68974	4.65174	4.49491	-1.5796	-0.659563	1.5796	down	3.21853e-05	0.000280942
80324	PUS1	pseudouridylate synthase 1	8.55159	8.58493	8.63484	9.34202	9.35178	9.29144	-1.66782	-0.73796	1.66782	down	6.64484e-10	6.70975e-08
6234	RPS28	ribosomal protein S28	11.8527	11.8499	11.849	12.5637	12.5639	12.5343	-1.62839	-0.703447	1.62839	down	3.14619e-12	1.30087e-09
81620	CDT1	chromatin licensing and DNA replication factor 1	4.69898	4.7369	4.73077	5.67166	5.57395	5.58211	-1.84936	-0.887023	1.84936	down	2.10491e-07	5.02926e-06
54877	ZCCHC2	zinc finger, CCHC domain containing 2	3.97102	3.83743	3.99494	5.04752	4.93014	5.11419	-2.13784	-1.09615	2.13784	down	9.83798e-08	2.81957e-06
28987	NOB1	NIN1/RPN12 binding protein 1 homolog	10.0657	10.0989	10.1011	10.6876	10.725	10.7336	-1.54421	-0.626867	1.54421	down	2.12354e-10	2.87978e-08
7582	ZNF33B	zinc finger protein 33B	4.12946	3.90193	3.96797	4.39483	4.8157	5.06176	-1.69073	-0.757643	1.69073	down	0.000257667	0.00153374
84864	MINA	MYC induced nuclear antigen	8.66847	8.47629	8.59158	9.30689	9.48893	9.44828	-1.78499	-0.83592	1.78499	down	7.67619e-09	3.88558e-07
55612	FERMT1	fermitin family member 1	7.06481	7.00107	7.05541	7.74005	7.61622	7.72994	-1.57459	-0.654973	1.57459	down	1.04832e-07	2.9603e-06
115290	FBXO17	F-box protein 17	8.89211	8.83347	8.81826	9.75595	9.72139	9.79336	-1.87768	-0.908953	1.87768	down	3.3848e-11	7.18676e-09
55165	CEP55	centrosomal protein 55kDa	5.08814	5.24979	5.17379	5.91319	5.73085	6.15085	-1.69473	-0.761057	1.69473	down	1.37086e-05	0.000140814
93134	ZNF561	zinc finger protein 561	4.9774	5.04047	4.96437	5.62361	5.54908	5.59543	-1.51078	-0.595293	1.51078	down	1.13111e-05	0.000121195
26050	SLITRK5	SLIT and NTRK like family member 5	4.4692	4.31775	4.30368	5.26698	4.95592	5.35272	-1.77563	-0.82833	1.77563	down	1.04071e-05	0.00011302
11346	SYNPO	synaptopodin	5.86129	5.87308	5.98772	6.83895	6.82094	6.68357	-1.83247	-0.87379	1.83247	down	7.88327e-08	2.3783e-06
3976	LIF	leukemia inhibitory factor	6.46569	6.58498	6.51658	7.18284	7.15369	7.28103	-1.60596	-0.683437	1.60596	down	2.57071e-07	5.88447e-06
23229	ARHGEF9	Cdc42 guanine nucleotide exchange factor 9	5.2126	5.31317	5.34627	5.89113	5.7175	6.14416	-1.54426	-0.626917	1.54426	down	8.23088e-05	0.000601393
3600	IL15	interleukin 15	7.14509	7.1922	7.27599	8.02669	8.1468	8.01249	-1.81198	-0.857567	1.81198	down	6.23308e-09	3.35391e-07
100526836	BLOC1S5-TXNDC5	BLOC1S5-TXNDC5 readthrough (NMD candidate)	9.56578	9.60142	9.62739	10.4335	10.6355	10.4773	-1.88853	-0.917267	1.88853	down	2.9872e-10	3.73685e-08
5069	PAPPA	pregnancy-associated plasma protein A, pappalysin 1	8.72789	8.71123	8.72788	9.38319	9.55841	9.50087	-1.69172	-0.75849	1.69172	down	2.08934e-09	1.52416e-07
7046	TGFBR1	transforming growth factor, beta receptor 1	8.41524	8.44146	8.51171	9.19579	9.18884	9.28919	-1.70346	-0.76847	1.70346	down	1.25556e-09	1.02323e-07
79066	METTL16	methyltransferase like 16	6.03249	6.02155	5.94747	6.55706	6.64986	6.69568	-1.55154	-0.633697	1.55154	down	1.5599e-06	2.44212e-05
283489	CHAMP1	chromosome alignment maintaining phosphoprotein 1	7.05524	7.01578	7.08977	7.67486	7.80912	7.73358	-1.60836	-0.68559	1.60836	down	5.95215e-08	1.89159e-06
79008	SLX1B	SLX1 homolog B, structure-specific endonuclease subunit	7.05301	7.16899	7.09778	7.67905	7.72751	7.77514	-1.53756	-0.62064	1.53756	down	1.66119e-07	4.18012e-06
9141	PDCD5	programmed cell death 5	5.36995	5.28681	5.14988	5.95091	6.2027	5.94177	-1.69691	-0.762913	1.69691	down	5.14489e-06	6.3711e-05
56342	PPAN	peter pan homolog (Drosophila)	6.47801	6.53053	6.5366	7.10203	7.09051	7.22035	-1.53963	-0.622583	1.53963	down	5.90575e-07	1.13381e-05
10434	LYPLA1	lysophospholipase I	7.73717	7.68967	7.73813	8.29558	8.42513	8.37486	-1.56215	-0.643533	1.56215	down	2.93289e-08	1.09095e-06
24147	FJX1	four jointed box 1	8.03815	8.1555	8.05866	8.77335	8.73248	8.87858	-1.6366	-0.7107	1.6366	down	1.47645e-08	6.39416e-07
7746	ZSCAN9	zinc finger and SCAN domain containing 9	4.18867	4.13169	4.22804	4.73002	4.79665	5.19481	-1.65217	-0.72436	1.65217	down	6.92401e-05	0.000521725
5054	SERPINE1	serpin peptidase inhibitor, clade E (nexin, plasminogen activator inhibitor type 1), member 1	8.91667	8.78122	8.71703	9.864	9.95945	9.94496	-2.1702	-1.11783	2.1702	down	6.2987e-11	1.0932e-08
23603	CORO1C	coronin, actin binding protein, 1C	9.04153	9.02465	9.04104	9.6456	9.71072	9.66136	-1.5549	-0.63682	1.5549	down	1.01609e-09	8.86933e-08
26762	HAVCR1	hepatitis A virus cellular receptor 1	6.73388	6.82884	6.88017	7.48685	7.5746	7.50746	-1.6343	-0.708673	1.6343	down	8.74254e-08	2.56274e-06
2202	EFEMP1	EGF containing fibulin-like extracellular matrix protein 1	8.16189	8.14432	7.98987	8.6816	8.89039	8.87863	-1.64511	-0.71818	1.64511	down	1.29568e-07	3.45749e-06
83695	RHNO1	RAD9-HUS1-RAD1 interacting nuclear orphan 1	7.2178	7.16403	7.25402	7.97461	7.98666	7.91519	-1.67815	-0.74687	1.67815	down	9.53273e-09	4.5553e-07
9801	MRPL19	mitochondrial ribosomal protein L19	7.08028	7.07495	7.09642	7.6021	7.59131	7.85988	-1.51629	-0.600547	1.51629	down	2.81702e-06	3.91414e-05
79101	TAF1D	TATA-box binding protein associated factor, RNA polymerase I, D	5.64692	5.90362	5.89769	6.41484	6.39019	6.65603	-1.59211	-0.670943	1.59211	down	1.78953e-05	0.000173906
494115	RBMXL1	RNA binding motif protein, X-linked-like 1	10.1873	10.1443	10.0529	10.6522	10.9021	10.8109	-1.58035	-0.660243	1.58035	down	6.88731e-08	2.12517e-06
36	ACADSB	acyl-CoA dehydrogenase, short/branched chain	4.28999	4.12508	4.41517	4.83322	4.65605	5.1533	-1.52004	-0.60411	1.52004	down	0.000578139	0.00296002
26049	FAM169A	family with sequence similarity 169 member A	7.0639	7.06759	7.11272	7.81751	7.67283	7.84078	-1.6196	-0.695637	1.6196	down	8.1734e-08	2.43221e-06
5771	PTPN2	protein tyrosine phosphatase, non-receptor type 2	5.38307	5.04759	5.24633	5.92023	6.09534	6.16054	-1.78144	-0.83304	1.78144	down	3.60495e-06	4.78225e-05
23483	TGDS	TDP-glucose 4,6-dehydratase	6.53461	6.34817	6.5664	7.15499	7.10381	7.26715	-1.61581	-0.692257	1.61581	down	1.065e-06	1.80005e-05
60681	FKBP10	FK506 binding protein 10	7.49528	7.20578	7.56123	8.14358	8.03039	8.08689	-1.58688	-0.66619	1.58688	down	3.04696e-06	4.1836e-05
6277	S100A6	S100 calcium binding protein A6	11.8098	11.7448	11.9251	12.5158	12.4412	12.6016	-1.61657	-0.692937	1.61657	down	5.38037e-09	2.98927e-07
23052	ENDOD1	endonuclease domain containing 1	5.3412	5.47021	5.22709	6.10227	5.85793	6.04198	-1.57414	-0.65456	1.57414	down	1.90033e-05	0.000182372
5216	PFN1	profilin 1	11.4052	11.3629	11.3107	11.9514	11.9083	12.0203	-1.51612	-0.600383	1.51612	down	1.14917e-09	9.68655e-08
4234	METTL1	methyltransferase like 1	7.68483	7.80304	7.73849	8.37499	8.43569	8.35419	-1.56501	-0.64617	1.56501	down	2.86759e-08	1.0748e-06
84967	LSM10	LSM10, U7 small nuclear RNA associated	8.47629	8.69156	8.66715	9.58676	9.46496	9.69091	-1.95777	-0.96921	1.95777	down	4.96983e-09	2.81908e-07
79075	DSCC1	DNA replication and sister chromatid cohesion 1	4.41408	4.31775	4.60326	5.20725	5.19012	5.30787	-1.72913	-0.79005	1.72913	down	4.3909e-06	5.59298e-05
80144	FRAS1	Fraser extracellular matrix complex subunit 1	3.93159	4.13328	3.78657	4.51088	4.49392	4.63271	-1.51085	-0.595357	1.51085	down	0.000150851	0.000985111
595	CCND1	cyclin D1	8.21982	8.04042	8.04311	8.69206	8.77125	8.79775	-1.57197	-0.65257	1.57197	down	8.72792e-08	2.56036e-06
5142	PDE4B	phosphodiesterase 4B	5.15499	4.92873	4.89453	5.5997	5.76597	5.75693	-1.64124	-0.714783	1.64124	down	9.72103e-06	0.000106929
54332	GDAP1	ganglioside induced differentiation associated protein 1	7.19897	7.12339	7.06819	7.78907	7.84102	8.02703	-1.68824	-0.755523	1.68824	down	1.41509e-07	3.70767e-06
27131	SNX5	sorting nexin 5	7.21168	7.12196	7.36058	7.94817	8.02518	8.04703	-1.71165	-0.775387	1.71165	down	6.3518e-08	1.99101e-06
3625	INHBB	inhibin beta B	8.53563	8.54952	8.5924	9.25399	9.29418	9.20551	-1.61557	-0.692043	1.61557	down	1.55051e-09	1.20364e-07
51421	AMOTL2	angiomotin like 2	7.87763	7.86449	7.85533	8.44249	8.53935	8.52209	-1.55347	-0.635493	1.55347	down	1.4715e-08	6.37975e-07
9847	C2CD5	C2 calcium-dependent domain containing 5	8.46893	8.48584	8.50831	8.98004	9.17191	9.07272	-1.50232	-0.587197	1.50232	down	8.13066e-08	2.42684e-06
9721	GPRIN2	G protein regulated inducer of neurite outgrowth 2	5.71582	5.6009	5.62946	6.70028	6.31277	6.65985	-1.87762	-0.908907	1.87762	down	1.2017e-06	1.98248e-05
9787	DLGAP5	discs, large (Drosophila) homolog-associated protein 5	4.28059	4.54452	4.25299	5.34818	5.17895	5.52189	-1.98661	-0.990307	1.98661	down	1.86161e-06	2.81247e-05
9536	PTGES	prostaglandin E synthase	9.23707	9.16397	9.23232	10.0632	10.0352	10.0785	-1.79985	-0.847873	1.79985	down	3.4824e-11	7.31489e-09
8507	ENC1	ectodermal-neural cortex 1 (with BTB domain)	7.80179	7.80108	7.87146	8.57953	8.63192	8.58581	-1.71037	-0.77431	1.71037	down	1.32109e-09	1.06555e-07
81567	TXNDC5	thioredoxin domain containing 5 (endoplasmic reticulum)	9.56578	9.60142	9.62739	10.4335	10.6355	10.4773	-1.88853	-0.917267	1.88853	down	2.9872e-10	3.73685e-08
11065	UBE2C	ubiquitin conjugating enzyme E2C	6.40148	6.37162	6.30073	7.00702	7.04938	7.0508	-1.59969	-0.67779	1.59969	down	2.07344e-07	4.97221e-06
100287175	LOC100287175	uncharacterized LOC100287175	7.33083	7.32721	7.25064	8.62356	8.69069	8.62205	-2.53597	-1.34254	2.53597	down	4.64361e-12	1.75386e-09
27090	ST6GALNAC4	ST6 (alpha-N-acetyl-neuraminyl-2,3-beta-galactosyl-1,3)-N-acetylgalactosaminide alpha-2,6-sialyltransferase 4	5.61682	5.74115	5.78303	6.89881	6.79955	6.96337	-2.2557	-1.17358	2.2557	down	3.86596e-09	2.3507e-07
23174	ZCCHC14	zinc finger, CCHC domain containing 14	6.81053	6.82036	6.86308	7.4632	7.50914	7.58802	-1.61194	-0.688797	1.61194	down	7.37433e-08	2.2472e-06
100303755	PET117	PET117 homolog	6.86447	6.83696	6.832	7.39826	7.39826	7.69005	-1.57031	-0.651047	1.57031	down	2.7139e-06	3.78962e-05
285513	GPRIN3	GPRIN family member 3	7.61064	7.53818	7.71301	8.49059	8.40036	8.55791	-1.81799	-0.862343	1.81799	down	6.4434e-09	3.43415e-07
25852	ARMC8	armadillo repeat containing 8	4.10276	4.18507	4.31765	4.92095	4.53085	5.10595	-1.56999	-0.650757	1.56999	down	0.000449404	0.00240728
23321	TRIM2	tripartite motif containing 2	3.38145	3.69604	3.35426	4.07095	4.12698	4.23484	-1.58778	-0.667007	1.58778	down	8.38842e-05	0.00061018
22984	PDCD11	programmed cell death 11	6.24477	6.0615	6.22063	7.5008	7.31494	7.48729	-2.39282	-1.25871	2.39282	down	1.38871e-09	1.09756e-07
79613	TANGO6	transport and golgi organization 6 homolog	4.44779	4.2452	4.30634	5.03872	4.90982	4.8998	-1.53298	-0.616337	1.53298	down	3.62366e-05	0.000309093
6241	RRM2	ribonucleotide reductase M2	3.90135	4.53443	4.51123	5.30935	5.18292	5.48732	-2.01511	-1.01086	2.01511	down	2.93197e-05	0.000260031
51232	CRIM1	cysteine rich transmembrane BMP regulator 1 (chordin-like)	6.94714	6.50266	6.82826	7.48157	7.28085	7.67373	-1.64646	-0.719363	1.64646	down	4.27524e-05	0.000351762
8148	TAF15	TATA-box binding protein associated factor 15	8.47041	8.11053	8.622	9.33718	8.4709	9.59691	-1.66326	-0.734017	1.66326	down	0.00570273	0.0196494
55706	NDC1	NDC1 transmembrane nucleoporin	7.62555	7.39222	7.57548	8.26971	8.40816	8.18375	-1.68895	-0.756123	1.68895	down	2.33202e-07	5.45249e-06
79154	DHRS11	dehydrogenase/reductase (SDR family) member 11	5.17194	5.1396	5.05439	5.76702	5.5801	5.854	-1.52809	-0.61173	1.52809	down	2.98199e-05	0.000263812
146	ADRA1D	adrenoceptor alpha 1D	5.92245	5.84537	5.82755	6.539	6.39789	6.65815	-1.58728	-0.666557	1.58728	down	3.66508e-06	4.83752e-05
23333	DPY19L1	dpy-19-like 1 (C. elegans)	7.12011	7.10676	7.1397	7.65804	7.62593	7.90768	-1.52453	-0.60836	1.52453	down	2.5596e-06	3.61139e-05
254528	MEIOB	meiosis specific with OB domains	6.04033	6.12272	6.25344	6.79722	6.80068	6.91437	-1.62292	-0.698593	1.62292	down	1.0284e-06	1.74947e-05
11007	CCDC85B	coiled-coil domain containing 85B	7.80601	7.7659	7.73387	9.17814	9.20983	9.10415	-2.6307	-1.39545	2.6307	down	1.38562e-12	7.18973e-10
79960	JADE1	jade family PHD finger 1	4.68933	4.71865	4.67413	5.77773	5.80749	6.03511	-2.26484	-1.17941	2.26484	down	2.89394e-08	1.08031e-06
9133	CCNB2	cyclin B2	6.27937	6.24859	6.35229	7.34409	7.41387	7.35085	-2.10846	-1.07619	2.10846	down	9.55197e-10	8.62464e-08
79228	THOC6	THO complex 6	7.61271	7.53332	7.52495	8.16016	8.18575	8.09866	-1.5065	-0.591197	1.5065	down	9.16748e-08	2.65755e-06
30833	NT5C	5', 3'-nucleotidase, cytosolic	8.93798	8.87104	8.85822	9.48574	9.55265	9.58654	-1.57196	-0.652563	1.57196	down	3.34384e-09	2.13224e-07
23158	TBC1D9	TBC1 domain family member 9	7.4076	7.38626	7.46751	8.0259	8.18153	8.13223	-1.61638	-0.692763	1.61638	down	4.00151e-08	1.37274e-06
10123	ARL4C	ADP ribosylation factor like GTPase 4C	7.94648	7.82844	7.77992	8.62242	8.64264	8.66763	-1.73221	-0.792617	1.73221	down	3.78391e-09	2.31154e-07
994	CDC25B	cell division cycle 25B	8.73616	8.81861	8.81506	9.66661	9.64663	9.82232	-1.89462	-0.92191	1.89462	down	4.49176e-10	5.07001e-08
9645	MICAL2	microtubule associated monooxygenase, calponin and LIM domain containing 2	6.39958	6.30725	5.93922	6.84816	7.04197	7.05587	-1.70131	-0.76665	1.70131	down	1.46017e-05	0.000147709
5727	PTCH1	patched 1	6.94944	7.05119	7.14198	7.96535	7.89213	8.14926	-1.93819	-0.95471	1.93819	down	2.32404e-08	9.09247e-07
2736	GLI2	GLI family zinc finger 2	6.90336	7.02744	6.96516	7.81385	7.82234	7.736	-1.77204	-0.82541	1.77204	down	7.95789e-09	4.00238e-07
8870	IER3	immediate early response 3	10.4864	10.4661	10.5388	11.0895	11.0703	11.2236	-1.54834	-0.630723	1.54834	down	4.01172e-09	2.39398e-07
378938	MALAT1	metastasis associated lung adenocarcinoma transcript 1 (non-protein coding)	6.7155	6.84546	6.83575	7.4497	7.36599	7.48303	-1.55187	-0.634003	1.55187	down	3.96829e-07	8.30002e-06
50861	STMN3	stathmin 3	3.56508	3.81161	4.28638	5.49513	5.12149	5.37299	-2.71731	-1.44218	2.71731	down	1.30181e-06	2.10779e-05
3213	HOXB3	homeobox B3	5.57673	5.22979	5.36661	5.9402	6.0788	6.05646	-1.55198	-0.63411	1.55198	down	3.30514e-05	0.000287226
29923	HILPDA	hypoxia inducible lipid droplet-associated	7.87532	7.89524	7.89245	8.85417	8.92754	8.83265	-1.97764	-0.983783	1.97764	down	6.10327e-11	1.0655e-08
149420	PDIK1L	PDLIM1 interacting kinase 1 like	5.66119	5.76223	5.8637	6.75249	6.70027	6.90441	-2.03263	-1.02335	2.03263	down	3.81499e-08	1.32327e-06
10793	ZNF273	zinc finger protein 273	3.79155	3.89005	3.95161	4.52928	4.48787	4.62751	-1.59161	-0.670483	1.59161	down	1.55011e-05	0.000154814
3084	NRG1	neuregulin 1	9.96507	9.98832	9.98683	10.6923	10.8696	10.7378	-1.72484	-0.786467	1.72484	down	4.77977e-10	5.28871e-08
891	CCNB1	cyclin B1	7.05767	7.10474	7.18399	7.9446	7.7868	7.94669	-1.71384	-0.77723	1.71384	down	3.6489e-08	1.28265e-06
94059	LENG9	leukocyte receptor cluster (LRC) member 9	7.43799	6.89592	7.20828	8.09013	7.72019	8.50295	-1.89697	-0.923693	1.89697	down	0.000125142	0.000846198
79003	MIS12	MIS12 kinetochore complex component	6.51956	6.60644	6.66091	7.11398	7.21531	7.29349	-1.52833	-0.611957	1.52833	down	1.50581e-06	2.37638e-05
728819	C1GALT1C1L	C1GALT1-specific chaperone 1 like	3.5487	3.84873	3.48975	4.26549	4.38389	4.46233	-1.67192	-0.74151	1.67192	down	3.42353e-05	0.000295098
23516	SLC39A14	solute carrier family 39 (zinc transporter), member 14	4.46521	4.86188	4.71733	5.35458	5.68701	5.46261	-1.76532	-0.819927	1.76532	down	1.90659e-05	0.000182884
9306	SOCS6	suppressor of cytokine signaling 6	8.34979	8.46626	8.47155	9.01808	9.19794	9.11154	-1.60212	-0.679987	1.60212	down	3.26932e-08	1.18141e-06
8187	ZNF239	zinc finger protein 239	6.31182	6.27457	6.36275	6.95689	6.83119	6.92305	-1.50246	-0.58733	1.50246	down	1.71618e-06	2.62813e-05
105379861	LOC105379861	neuropeptide Y receptor type 4	5.57699	5.48631	5.48381	6.15179	6.27222	6.45051	-1.71214	-0.775803	1.71214	down	1.81409e-06	2.75377e-05
64840	PORCN	porcupine homolog (Drosophila)	6.15628	6.02379	6.05234	6.83175	6.82512	6.91414	-1.71658	-0.779533	1.71658	down	1.26688e-07	3.39216e-06
134265	AFAP1L1	actin filament associated protein 1 like 1	4.92041	4.94677	4.67173	5.54538	5.44084	5.49303	-1.56567	-0.64678	1.56567	down	2.55506e-05	0.000231502
7153	TOP2A	topoisomerase (DNA) II alpha	6.48044	6.5124	6.46378	7.42321	7.25299	7.44763	-1.85198	-0.88907	1.85198	down	2.04712e-08	8.32413e-07
9055	PRC1	protein regulator of cytokinesis 1	5.3787	5.39552	5.54616	6.25022	6.20595	6.23755	-1.73041	-0.791113	1.73041	down	4.36032e-07	8.92048e-06
8601	RGS20	regulator of G-protein signaling 20	7.79404	7.87747	7.8351	8.76716	8.89118	8.86937	-2.00977	-1.00703	2.00977	down	1.34741e-10	1.97485e-08
8602	NOP14	NOP14 nucleolar protein	6.50784	6.48884	6.38547	7.17013	7.0498	7.12633	-1.57429	-0.654703	1.57429	down	4.78185e-07	9.57832e-06
818	CAMK2G	calcium/calmodulin-dependent protein kinase II gamma	6.1064	6.08656	6.04342	6.83418	6.35996	6.88146	-1.52951	-0.613073	1.52951	down	0.000209393	0.00129435
653145	ANXA8	annexin A8	5.4612	5.42071	5.48001	6.08706	6.03057	6.17325	-1.56156	-0.642987	1.56156	down	3.28279e-06	4.43577e-05
6138	RPL15	ribosomal protein L15	10.9722	10.9638	10.8552	11.4327	11.6136	11.5566	-1.51982	-0.603897	1.51982	down	2.1261e-08	8.56545e-07
56652	C10orf2	chromosome 10 open reading frame 2	7.95845	8.06023	7.9358	8.44093	8.73827	8.55502	-1.50864	-0.593247	1.50864	down	2.00288e-06	2.98004e-05
25974	MMACHC	methylmalonic aciduria (cobalamin deficiency) cblC type, with homocystinuria	4.77851	4.9736	4.6989	5.19227	5.6131	5.40551	-1.50173	-0.586623	1.50173	down	0.000330642	0.00187466
57325	CSRP2BP	CSRP2 binding protein	6.86447	6.83696	6.832	7.39826	7.39826	7.69005	-1.57031	-0.651047	1.57031	down	2.7139e-06	3.78962e-05
